# Supplementary material for: Research on the evolution and driving factors of the coupling relationship among tourism industry, urbanization and human settlements of the urban agglomeration in the middle reaches of the Yangtze River
Source: PLoS One. 2024 Nov 8;19(11):e0311384. doi: 10.1371/journal.pone.0311384 (PMC11548726; doi:10.1371/journal.pone.0311384)
Supplement: S1 File — (XLSX) [file pone.0311384.s001.xlsx]

## Sheet: raw data
		1	2	3	4	5	6	7	8	9	10	11	12	13	14	15	16	17	18	19	20	21	22	23	24	25	26	27	28	29	30	31	32	33	34	35	36	37	38	39	40	41	42	43
Region	Year	Number of High-Level Tourist Attractions (units)	Number of National Forest Parks (units)	Number of National Key Cultural Relics Protection Units (units)	Number of National Wetland Parks (units)	Number of National Traditional Villages (units)	Domestic Tourist Arrivals (ten thousand person-times)	Inbound Tourist Arrivals (ten thousand person-times)	Tourist Density (ten thousand persons/square kilometer)	Domestic Tourism Revenue (billion yuan)	Inbound Tourism Revenue (ten thousand US dollars)	Total Tourism Revenue as a Proportion of GDP (%)	Urban Population Density (persons/square kilometer)	Proportion of Urban Population to Total Population (%)	Proportion of Employment in Secondary and Tertiary Industries (%)	Natural Growth Rate of Urban Population (per thousand)	Total Retail Sales of Consumer Goods (ten thousand yuan)	Number of Registered Unemployed Persons in Urban Areas (persons)	Average Wage of On-the-Job Employees in Urban Areas (yuan)	Year-End Savings Deposits Balance of Urban and Rural Residents (ten thousand yuan)	Per Capita GDP (yuan)	Proportion of Secondary and Tertiary Industries in GDP	Local Fiscal Self-Sufficiency Rate (%)	Actual Use of Foreign Capital Amount (ten thousand US dollars)	Built-Up Area (square kilometers)	Built-Up Area Expansion Rate (%)	Construction Land Area (square kilometers)	Proportion of Construction Land Area to Urban Area (%)	Per Capita Residential Land Area (square meters/person)	Completed Investment in Residential Development (ten thousand yuan)	Water Coverage Rate (%)	Gas Coverage Rate (%)	Green Coverage Rate in Built-Up Area (%)	Per Capita Park Green Area (square meters)	Centralized Sewage Treatment Rate (%)	Harmless Treatment Rate of Domestic Waste (%)	Per Capita Urban Road Area (square meters/person)	Number of Public Buses (Electric) in Operation at Year-End (units)	Length of Water Supply Pipeline (kilometers)	Electricity Consumption by Urban and Rural Residents (ten thousand kWh)	Proportion of Science and Technology Expenditure to Local Fiscal Expenditure (%)	Number of Students in General Higher Education Institutions per 10,000 People (persons)	Public Library Book Collection (thousand volumes)	Number of Hospital Beds (units)
Nanchang	2005	2	0	0	0	0	718	6.5154	0.097881	44.79	1806	4.59352	3476	45.3564	96.05	11.52	3075000	34055	18045.5	6437518	22390	92.8	76.8897	90865	109	-19.2413	134.97	21.8752	17.9473	817308	97.3336	91.2036	38.6086	7.30002	61.7761	100	7.78482	1824	2050.73	122552	0.242365	830.686	3650	14532
Nanchang	2006	2	0	3	0	0	829	7.5062	0.113011	53.51	2316	4.67573	10476	45.7311	96.55	4.5	3584025	37377	20285.7	7338474	26131	93.48	72.9398	105084	109	0	168	27.2285	19.3927	897604	95.45	87.63	39.2	7.48	61.97	100	7.76	2229	2064	123845	0.249425	1044.7	3771	15129
Nanchang	2007	2	0	3	0	0	937	8.9052	0.12779	64.78	2555	4.80731	10095	45.6433	96.27	5.79	4266928	41464	23886.5	7445682	30460	93.76	74.6365	123068	109	0	180	29.1734	22.969	1078756	99.16	99.39	38	8.08	63.94	100	8	2448	2108.8	135392	1.73028	979.233	3905	14422
Nanchang	2008	3	0	3	0	0	1052.21	9.7152	0.143465	74.03	2989	4.58463	10000	45.0933	96.48	6.25	5288858	49400	26960.5	9554016	36105	93.89	68.9395	141052	109	0	185	29.9838	23.2774	1366080	100	100	41.42	8.36	68.95	100	7.99	2518	2260.3	128434	1.51562	905.278	4059	15262
Nanchang	2009	3	1	3	0	0	1227.2	10.4047	0.167199	83.69	3167	4.67222	9953	44.7389	96.78	4.39	6344337	77429	30449.9	1 1818238	39669	93.91	63.758	158295	186	70.6422	185	29.9838	23.2774	1586647	100	94.18	42.5	8.49	86.07	100	8.41	2606	2591.66	139414	1.80534	974.986	4198	16096
Nanchang	2010	3	1	3	0	0	1498.05	12.0524	0.204013	98	3069	4.54913	9881	42.2101	97.45	24.68	7649438	53000	35038	34615208	43961	94.52	63.1232	201800	208	11.828	201.5	32.658	23.8362	1712677	99.79	94	42.76	9.01	75	100	8.5	2490	2707	150960	1.53355	976.09	4396	17592
Nanchang	2011	3	1	3	0	0	2094	14.36	0.284837	143	4011	5.41371	10040	43.703	98.62	5.9	9283438	55000	39816.2	16039632	53023	94.98	62.4736	228737	208	0	208	33.7115	27.3712	2065066	99.7	94.44	42.96	9.18	89.01	100	8.9	3122	2772.96	158000	1.24202	968.121	4171	20876
Nanchang	2012	3	1	3	0	3	2609	18.45	0.354965	197	5432	6.6252	10179	44.3394	99.19	7.1	9950970	55160	43769	18535679	58715	95.1	69.4692	263988	208	0	208.8	33.8412	30.4628	2213319	98.9	94.7	43	12.03	89.66	89.07	10.58	3801	2960.24	185400	1.29624	1002.64	5783	21541
Nanchang	2013	5	1	7	0	8	3282	20.18	0.44612	272	6390	8.27557	7449	44.3835	99.31	7.5	11327693	11239	46744.1	20511635	64678	95.29	69.6075	296437	250	20.1923	217.8	26.561	31.3704	2411410	98.85	94.78	42.41	12.04	90.97	89.44	10.37	3484	3209.07	313524	1.29176	1019.7	4937	23664
Nanchang	2014	7	1	7	0	9	4266.02	20.78	0.579141	381.03	6802.91	10.4971	7564	44.4466	99.63	22.3	13048814	64619	51848.1	21493277	70373	95.56	72.3242	321418	262	4.8	229.81	28.0256	32.9509	3000034	98.85	94.82	42.08	12.04	91.98	100	11.09	3219	3499.42	199910	1.67059	1070.81	5069.4	26538
Nanchang	2015	8	1	7	0	9	5271.22	20.45	0.714897	531.89	7272.65	13.4093	7536	57.7482	99.65	11.25	16628661	64727	57730	24913925	75879	95.72	71.6783	270607	307	17.1756	268.07	8.66139	29.2845	3605633	98.88	93.23	41.11	11.8	91.85	100	12.75	3305	4130.93	247592	1.50971	1128.73	5228	27879
Nanchang	2016	10	1	7	0	11	6470.11	22.77	0.877179	745.87	8603.48	17.2538	7639	57.7438	99.7	10.28	18680021	65000	65812	27224199	82472	95.83	68.9548	306452	317	3.25733	275.07	8.88756	28.7916	4718485	98.88	93.88	40.84	11.81	93.5	100	12.07	3423	4467.35	278880	1.73857	1169.83	1690	28477
Nanchang	2017	12	1	7	0	11	7192.3	26.5	0.97525	881.35	9971.16	18.4243	7731	58.0952	99.7	4.38	20969616	62993	72686	28698392	82125	98.29	63.859	386418	327	3.15457	313.55	10.1309	31.0711	6380479	99.06	98.66	43.94	12.92	99.8	100	12.4	3691	4626.7	299763	3.32757	1161.53	2130	27302
Nanchang	2018	13	1	7	0	11	8545.7	29.12	1.15845	1061.94	12680.9	20.292	7868	58.4586	99.95	11.38	21316307	64200	82672	31320450	100700	96.39	61.3687	348899	339	3.66972	317.7	10.2649	30.8554	6127931	99.15	98.88	44.8	13.01	98.57	100	13.13	4112	5110.23	347674	3.63923	1147.79	2240	28222
Nanchang	2019	13	1	8	0	13	9731.96	32.69	1.35714	1244.15	15113.5	22.4195	6804	58.5821	99.86	7.53	23693288	34094	88470	36180632	100415	96.2	57.1869	377156	297	-12.3894	319.17	11.4933	30.6268	6563772	99.49	99.02	40.42	12.07	93.24	100	13.49	3916	5649.04	378727	4.07346	1176.28	2240	31082
Jingdezhen	2005	3	1	2	0	0	422	4.8067	0.0812037	25.58	1576	13.9245	2749	29.154	93.88	3.18	583007	10800	11870.2	1229343	12596	89.99	46.0692	5101	48	4.32515	47.62	11.2577	36.0473	65970	93.2242	79.1041	42.0099	9.50205	12.1041	92.5	7.93997	429	265.11	14527	0.201469	126.429	457	3522
Jingdezhen	2006	3	1	2	0	0	539	5.9218	0.103676	34.95	1864	16.2098	2629	29.0913	93.17	8.05	680546	10750	13102.6	1376744	14582	90.73	44.9186	5938	70	45.8333	70.8	16.7376	39.488	78390	91.32	68.71	42.15	9.35	18.0321	92.6	7.81	429	323	17098	0.199914	154.993	462	3635
Jingdezhen	2007	3	1	2	0	0	669	7.2428	0.119562	42.01	2281	16.7377	2810	28.7937	93.25	8.66	800291	12547	16342.9	1422808	16899	90.72	41.8364	7811	72	2.85714	67	15.8768	41.726	116244	97.38	75.31	42.83	9.9	26.8635	97.34	8.03	398	356.18	21020	0.879167	247.234	522	3767
Jingdezhen	2008	4	1	2	0	0	896.95	10.7613	0.1727	41.4037	3733	13.6656	2810	28.7998	93.81	9.05	992761	12080	18645.6	1679766	20646	90.54	46.2471	8765	73	1.38889	67.84	16.0758	41.1674	206873	99.62	94.02	45.59	13.61	40.02	100	14.81	438	408.5	24000	0.810323	162.51	624	4034
Jingdezhen	2009	4	1	2	0	0	1081.11	15.5864	0.208656	49.5613	5272	14.6031	2826	28.5795	93.9	8.66	1185402	11600	20527.2	2069623	23174	90.76	42.0036	10072	73	0	67.84	16.0378	40.9875	210456	99.62	95.4	52.91	14.4	59.62	87.19	14.77	438	479.33	13595	0.745551	165.947	673	4860
Jingdezhen	2010	5	1	2	0	0	1305.1	19.4867	0.252014	62.2236	6484	14.4377	2831	28.3219	94.15	9.54	1403748	11200	23247.2	2269952	29155	91.75	49.7688	12136	73	0	67.84	11.6966	40.8804	211859	99.67	96.75	53.57	15.65	60.33	100	16.06	438	536	31098	0.755328	166.91	630	4461
Jingdezhen	2011	5	1	2	0	0	1513	22.25	0.292095	79	7195	14.8052	2328	28.1288	96.41	9.5	1653540	6913	29046.8	2929933	35421	92.08	51.7412	7358	73	0	69.08	11.9103	41.971	288804	99.68	99.22	54.66	16.01	65	99.58	16.46	440	646.84	25239	0.784141	152.928	565	5095
Jingdezhen	2012	5	1	2	0	6	1982	25.48	0.381578	124	7820	20.1476	2381	27.7744	96.42	4.3	1878302	11300	34034.4	3451583	39151	92.2	55.207	11762	75	2.73973	70.41	12.1397	41.2484	417559	99.6	96.3	53.69	15.65	69.56	100	16.1	398	665.11	29519	0.789504	143.281	704	4968
Jingdezhen	2013	5	1	7	1	13	2222	26.73	0.427434	157	8391	23.8652	2492	28.1419	96.78	4.3	2132707	17864	37323.6	3945270	42130	92.31	54.4837	14042	79	5.33333	73.52	17.0977	40.7491	335020	99.8	98.34	51.54	14.92	71.34	100	16.33	395	680.9	33753	0.843292	139.308	780	6740
Jingdezhen	2014	5	1	7	1	14	2568.87	27.76	0.493562	206.6	8831.12	28.6901	2511	28.4863	96.84	4.7	2398830	18169	41124.2	4422299	45438	92.52	54.927	15507	79	0	74.36	17.293	40.1839	308048	99.78	98.54	51.65	14.81	72.07	100	16.21	492	659.4	33760	0.761587	155.924	934.16	7176
Jingdezhen	2015	7	1	7	1	14	3098.83	22.85	0.593362	269.02	8935.16	35.558	2522	27.5595	96.75	5.7	2696072	18169	45814	5085311	47216	92.59	52.3749	17621	79	0	76.33	17.7512	41.4773	238465	97.46	97.8	52.02	15.18	72.51	100	16.14	514	696	36972	1.50733	175.853	1020	7021
Jingdezhen	2016	7	1	7	1	16	3774.35	23.43	0.721874	359.67	8190.21	43.4372	2291	27.8107	96.84	5.5	3006126	17119	49909	5720221	51561	92.63	51.0472	18772	79	0	76.33	17.7512	43.0678	376134	98.02	97.58	51.37	17.18	68.16	100	28.2	285	737.55	43266	1.07478	190.592	1050	7778
Jingdezhen	2017	7	1	7	1	16	4145.92	27.43	0.793111	486.17	9707.64	56.0948	2660	27.8107	96.81	6.21	3359346	16792	57851	6296105	51213	98.6	45.128	20463	61	-22.7848	80.44	18.6636	43.0678	377619	98.69	95.4	51.5	16.05	94.51	100	24.31	296	874.14	59597	2.06144	190.982	970	7205
Jingdezhen	2018	9	1	7	1	16	4930.95	22.44	0.941351	609.44	9709.19	72.7464	2697	28.2353	96.97	8.7	3406579	17862	63686	6785037	51900	93.33	44.0362	22309	61	0	81.13	18.8237	43.1352	379104	98.71	97.5	51.61	16.74	94.26	100	25.76	314	936.14	70614	1.3069	107.194	1090	7590
Jingdezhen	2019	9	1	11	1	29	5509.89	13.16	1.04961	714.73	5568.52	77.6002	2492	28.0702	99.89	6.92	3793259	17825	71069	8203674	55228	93.39	42.2088	23675	101	65.5738	99.67	23.1791	93.5477	380589	98.81	98.83	50.06	17.07	95.67	99.95	30.02	372	958.39	73084	1.96653	198.485	1340	8009
Pingxiang	2005	0	1	0	0	0	306	0.7115	0.0801441	17.28	241	7.66336	3554	45.539	98.07	3.9	661116	11391	14754.7	1074357	12559	88.74	51.9697	6092	60	3.44828	58	5.3211	20.4718	89436	99.0684	82.7864	31.7167	8.59623	3.10092	0	11.4758	595	381	30115	0.333662	33.9845	486	4633
Pingxiang	2006	0	1	0	0	0	369	1.6666	0.0969316	21.03	519	8.07688	3625	45.7218	98.01	7.44	767556	14838	15507.8	1204724	14544	90.11	52.6035	6384	60	0	60	5.55556	9.25414	128194	97.78	84.79	31.8	8.78	5.92853	0	11.75	623	435	32146	0.357811	39.567	496	4863
Pingxiang	2007	0	1	0	0	0	448	2.755	0.117875	24.22	920	7.88972	4084	45.6648	98.53	9.07	901495	4434	18252.1	1261710	17240	90.92	51.2986	9662	41	-31.6667	41	3.7963	14.7837	134602	99.14	86	33.9	9	11.3345	85.6	10.03	377	435	38039	0.644163	46.0655	518	5382
Pingxiang	2008	0	1	0	0	0	501.47	3.2634	0.131991	32.2639	1030	8.50804	8510	45.5348	98.46	6.67	1119230	9023	20440	1592748	21002	91.5	46.0702	12987	41	0	41.48	3.84074	14.5907	150900	99.26	86.12	40.09	9.18	21.67	85.6	10.28	451	438	38361	0.650482	49.6474	588	5703
Pingxiang	2009	0	1	0	0	0	576.7	3.8159	0.151809	37.1	1044	8.97128	8618	45.4555	98.83	5.53	1336380	15603	22169.2	1920191	22685	91.26	39.2124	13939	42	2.43902	42.1	3.89815	14.4676	162665	99.72	89.58	40.88	9.21	41.43	95	10.25	304	383.5	41684	0.486248	50.2488	674	5754
Pingxiang	2010	1	1	0	0	0	726.6	4.4	0.191161	46.96	1225	9.18397	8798	45.457	99.51	8.5	1581361	13374	25337.9	2279637	28106	91.87	47.4187	15378	42	0	42.1	3.89815	14.3579	128197	100	94.68	46.72	12.07	80.61	100	16.01	323	371	34462	0.978803	47.7006	750	6291
Pingxiang	2011	2	1	0	0	0	1055	5.98	0.277453	64	1892	9.90821	4438	45.2969	99.65	6.6	1832146	12900	31025.1	2734983	35350	92.56	53.7988	17990	42	0	42.84	3.96667	14.6152	121444	100	95.79	46.88	12.28	81.22	100	16.82	373	444.6	36870	1.11448	39.2591	741	6428
Pingxiang	2012	2	1	0	0	0	1401	7.48	0.367653	80	2356	11.0191	4757	45.1663	99.29	6.9	2097209	12252	34182.2	3183848	39186	92.76	55.1503	22445	44	4.7619	44.31	4.14112	15.6144	128220	100	95.12	46.02	11.53	89.46	100	16.27	367	457.5	42480	1.16648	58.4927	830	7962
Pingxiang	2013	2	1	3	0	1	1707	7.78	0.447606	103	2540	13.1048	5155	44.9897	99.54	6.9	2377150	12679	38416.3	3667266	42515	92.95	57.1652	25486	51	15.9091	50.18	4.68972	17.2338	191079	100	100	40.75	10.73	82.99	98	15.41	392	986.2	47792	1.62987	53.5279	880	8848
Pingxiang	2014	4	1	3	1	1	2185.24	7.91	0.572475	154.62	2563.69	18.0505	5232	44.4501	99.69	15.1	2665530	15800	43352	4079434	45867	93.24	60.171	28012	51	0	50.55	4.7243	17.23	276645	100	98.57	40.51	10.58	84.89	98.6	15.85	397	496.2	46060	1.91436	56.7709	989.47	9033
Pingxiang	2015	4	1	3	1	1	2649.39	6.59	0.693286	209.45	2571.13	23.13	5258	44.5145	99.7	6.99	3030576	17641	48100	4585636	48133	93.12	57.0853	30758	51	0	62.44	5.83551	25.184	323008	100	98.93	41.22	10.66	85	98.6	16.13	404	550	50385	2.06102	56.9729	1000	9564
Pingxiang	2016	4	1	3	2	1	3184.71	6.94	0.833111	269.78	2347.37	27.1758	5408	44.5	99.73	7.35	3380777	17320	52389	5134957	52516	94.29	52.7411	33664	52	1.96078	50.55	4.7243	17.141	274153	100	99.01	41.7	10.62	90.13	99.3	15.81	310	550	59618	2.24318	58.16	954	10345
Pingxiang	2017	4	1	3	2	1	4457.11	7.38	1.16536	470.51	2515.6	44.1093	5296	44.5	99.7	2.16	3791542	9600	61464	5561688	52511	96.93	45.6696	36704	51	-1.92308	51.07	4.7729	17.9858	342465	100	99.18	42.56	11.91	92.71	100	16.14	360	610	48927	2.41347	137.095	1390	8025
Pingxiang	2018	4	1	3	2	1	5005.45	6.92	1.30837	593.81	2619.43	59.0203	5299	44.5	99.75	6.41	3848322	20300	71636	6218688	53400	94.12	40.6503	40111	51	0	51.39	4.8028	18.0361	383455	100	99.19	46.82	16.36	95.4	100	25.64	457	620	56036	2.66171	140.735	1450	8037
Pingxiang	2019	5	1	3	2	1	5824.66	7.17	1.52227	702.04	2890.17	75.7029	5496	44	99.68	3.32	3229315	20325	76607	7099043	48007	92.68	38.0789	42602	52	1.96078	52.08	4.86729	20.9095	461995	100	99.45	47.66	16.72	98.88	100	24.72	528	660	59487	2.60404	160.395	2690	7922
Jiujiang	2005	1	6	3	0	0	820	8.023	0.04399	52.43	2357	12.6799	846	12.692	95.84	5.75	1212484	28229	12221	2466409	9231	83.2	43.0926	32292	48	-0.826446	49.29	7.0515	23.6606	158978	99.9831	93.0032	35.4381	10.0541	3.25606	94.1176	7.28917	791	409.72	38510	0.234518	168.331	1504	8743
Jiujiang	2006	2	7	6	0	0	1011	11.765	0.0543359	68.86	3409	14.1395	7248	12.6536	95.69	6	1395570	27721	13591.5	2846797	10825	84.56	44.8954	34143	68	41.6667	68.11	11.3896	39.8889	184792	97.06	91.38	43	9.95	10.93	97.0588	7.79	791	487	48876	0.250188	178.103	1552	9243
Jiujiang	2007	3	7	6	0	0	1200	15.4615	0.0645732	84.35	5566	14.9835	5700	12.5735	95.82	7.63	1637863	26183	15872.5	3112524	12590	86.31	41.0723	41342	80	17.6471	80.14	13.4013	30.4749	308766	100	95.68	42.18	10.36	36.69	100	12.87	644	482.86	48142	0.546778	172.468	1517	9004
Jiujiang	2008	3	7	6	1	0	1294.76	18.2994	0.0697582	92.2173	6159	13.774	5274	12.4703	96.87	7.4	2019440	17125	17795.6	3842100	14784.6	88.03	36.7947	43649	89	11.25	89.47	14.9615	31.5925	287901	99.98	96.14	45.46	11.45	60.06	100	14.07	614	737.48	54734	0.547309	159.766	1535	9822
Jiujiang	2009	3	7	6	1	0	1503.99	22.001	0.0810706	110.612	7761	13.9422	5343	12.9931	97.36	6.24	2405051	20871	21053.3	4863800	17419.5	88.94	37.5129	52072	89	0	89.47	14.9615	30.7244	400919	100	96.26	47.05	12.62	73.62	100	15.36	369	832.35	62607	0.448129	166.179	1536	11159
Jiujiang	2010	3	7	6	2	0	1952.83	25.0467	0.105078	136.802	9047	13.8509	5485	12.8999	97.38	8.69	2840826	21051	24746.2	6380167	21686	90.5	42.6748	66535	89	0	92.04	15.3913	30.477	382119	100	97.3	56.39	18.11	95.64	100	21.1	517	919	70200	0.469365	164.757	1594	11888
Jiujiang	2011	3	7	6	2	0	2179	27.66	0.117232	167	9399	13.7707	6873	12.7986	97.64	7.7	3297351	20606	29456	6801544	26464	91.42	44.8577	77258	89	0	89.47	14.9615	47.3001	455249	100	98.01	57.1	18.73	96.73	100	21.5	537	1031.03	43548	0.524058	169.252	1900	13025
Jiujiang	2012	3	7	6	2	0	3018	29.91	0.161925	213	9988	15.2308	6195	12.7802	98.38	7.7	3826576	7666	33894.9	8221120	29785	91.67	47.6055	98826	100	12.3596	97.27	16.2659	48.5758	481841	100	99.23	51.8	17	97.24	100	22.05	418	1169.93	52396	0.55692	153.549	2528	15445
Jiujiang	2013	5	8	13	2	0	3435	30.72	0.181661	263	10513	16.8383	6237	12.8715	98.33	7.6	4356334	9338	39517.7	9634351	33500	91.88	52.0848	123107	100	0	100.17	16.7229	50.1529	594634	100	99.39	51.88	17.23	97.63	100	22.92	426	1318	56738	1.12959	156.654	1956	17275
Jiujiang	2014	12	8	13	2	2	4329.57	31.35	0.228584	385.25	11209.7	22.0142	6286	12.902	98.34	11.7	5122203	9278	44404.3	10487218	37097	92.32	55.7093	145006	103	3	101.82	16.9983	50.5234	909151	100	99.45	51.07	17.65	97.67	61.78	23.22	464	1450.6	46946	1.23845	162.097	1975.52	18362
Jiujiang	2015	16	8	13	2	2	5270.05	25.8	0.267494	527.61	11277.8	28.0952	6055	12.96	98.57	7.8	5814539	9130	51065	11931756	39505	92.6	55.8185	163019	106	2.91262	103.45	14.7997	49.3951	951650	99.29	99.47	50.14	17.77	97.67	84.44	23.22	554	1652.4	49961	1.17008	171.866	2159	20002
Jiujiang	2016	16	8	13	2	6	6428.95	27.62	0.326122	736.85	11474	35.5048	6211	12.6923	98.6	7.52	6567812	17790	56331	13243870	43502	92.72	55.9699	180313	107	0.943396	104.56	14.9585	46.6253	808071	99.3	99.49	50.15	17.81	99.47	88.99	22.67	561	1831.7	57888	1.2644	177.75	2242	20631
Jiujiang	2017	17	8	13	2	6	6692.93	30.2	0.352273	825.94	11755.8	34.5451	4321	19.2308	98.4	2.91	7392073	19560	61938	14642621	43436	97.69	50.0044	198436	127	18.6916	121.53	8.02708	37.2992	1113802	98.77	98.5	46.29	13.93	89.92	100	22.01	561	2154.5	147776	1.44552	178.175	4260	16363
Jiujiang	2018	17	8	13	2	6	8018.66	33.31	0.40558	1013.16	13711	37.8581	4316	19.1205	98.64	11.48	7521037	24743	71921	16581751	56200	93	48.1579	217223	151	18.8976	129.3	7.87934	38.7702	1149477	98.93	99.12	47.83	14.58	91.25	100	21.75	619	2527.9	172144	2.08797	177.264	3510	17367
Jiujiang	2019	17	8	16	2	8	9067.71	37.65	0.477295	1149.32	16710.7	37.1954	1496	19.4286	99.66	8.29	11606996	21418	77121	19085606	63584	93.21	43.5504	234697	154	1.98675	132.58	9.70571	41.0674	1301193	99.16	99.13	48.68	14.93	97.21	100	21.4	641	2800	185398	2.69865	187.166	3510	18798
Xinyu	2005	1	0	0	1	0	197	0.2161	0.0620567	11.58	62	6.55961	2498	72.1189	66.95	6.16	465251	7500	14933.2	1094600	15935	87.55	59.4121	7163	47	23.6842	25.45	1.42497	16.2179	80200	98.999	82.032	39.3	8.12563	9.04412	1.40848	12.5876	258	355	14248	0.318883	71.2699	377	2899
Xinyu	2006	1	0	1	1	0	236	0.3161	0.0742899	13.95	89	6.54356	2841	72.1555	66.73	12.12	540538	15994	18389.9	1245700	19172	89.19	63.1674	12434	51	8.51064	43	2.40358	16.8537	101618	91.77	77.89	41.12	10.19	10.58	5.83222	14.39	300	365	16612	0.32824	97.1711	413	2982
Xinyu	2007	1	0	1	1	0	265	0.7622	0.0835467	17.12	201	6.15455	2186	72.1915	68.26	11.77	637291	15340	22698.8	1356000	25013	91.29	58.9995	29639	44	-13.7255	32.98	1.84349	19.2724	145893	99.2	86.34	39.02	9.61	21.3	24.15	16.09	380	305	12938	0.854381	99.7453	436	3491
Xinyu	2008	1	0	1	1	0	358.969	1.0314	0.113172	20.6122	267	5.16946	2194	73.9854	99.65	10.79	792948	10672	26301.1	1675055	35628.9	92.3	58.4957	45075	46	4.54545	36.05	2.01509	19.4096	167135	99.52	95.13	43.59	13.53	75.01	100	17.78	365	216	27499	0.82896	177.11	480	3585
Xinyu	2009	1	1	1	1	0	401.883	1.1172	0.12669	22.2231	232	4.62259	7138	74.023	99.08	9.67	948331	15000	27083.4	2043253	42606	93.14	56.2938	42831	51	10.8696	50.5	2.82281	22.7876	204302	96.55	91.02	40.21	10.09	37.26	76.17	17.42	386	455.5	31905	0.799332	95.5622	513	3197
Xinyu	2010	1	1	1	1	0	466	1.3706	0.147064	25.1002	294	4.0081	2381	75.0021	99.11	13.47	1126354	14700	31439.6	3523302	55492	94	64.377	53106	53	3.92157	53	2.96255	21.8182	188539	100	98.82	49.17	15.8	95.69	100	21.36	391	466	35768	1.38605	110.355	551	3391
Xinyu	2011	1	1	1	1	0	675	1.53	0.212879	40	406	5.16674	1830	72.2781	99.22	11.4	1338508	11559	26289.7	2669960	68155	94.34	67.5577	59383	67	26.4151	62.5	3.49357	26.367	209972	100	99.05	52.67	17.4	96.31	100	22.62	378	492	28176	1.29408	233.811	588	3758
Xinyu	2012	1	1	1	1	0	679	1.99	0.214283	47	540	5.68189	1961	72.4481	99.47	10.3	1539798	11452	42230.5	3064010	72266	94.19	66.2234	54503	70	4.47761	65.14	3.64114	26.6883	175472	100	99.38	53.37	18.45	96.78	100	23.65	416	512.95	32398	1.14324	247.743	620	4380
Xinyu	2013	1	1	3	1	2	855	2.37	0.269783	71	731	8.45684	1997	73.0041	99.65	9	1708320	11595	42640.8	3396319	73275	94.13	66.4399	31414	72	2.85714	66.38	3.71045	27.0089	281822	100	99.41	52.06	18.18	96.8	100	23.58	519	524.88	31580	1.6283	239.885	616	4407
Xinyu	2014	1	1	3	1	3	1056.88	2.63	0.333389	90.72	784.63	10.1283	2009	72.5266	99.64	10	1911083	12408	47471.8	3627036	77730	93.99	68.2609	34561	74	2.77778	68.58	3.83343	28.0268	217231	100	99.44	50.8	18.08	96.8	100	24.23	419	524.88	38246	1.42846	265.699	623.6	4533
Xinyu	2015	2	1	3	1	3	1300.21	2.81	0.410013	120.63	809.95	12.7936	2041	72.4498	99.64	10.2	2137475	13483	51639	4027836	81354	94.09	64.9396	36562	76	2.7027	69.58	3.88932	28.5952	213490	100	99.45	50.2	18.05	96.81	100	24.14	428	539.88	39616	1.72753	311.723	670	4736
Xinyu	2016	3	1	3	1	3	1576.8	2.95	0.497089	139.21	918.03	13.4918	2067	72.5806	99.73	8.76	2399510	13618	54602	4475404	88548	93.85	62.5954	39868	78	2.63158	71	3.9687	28.78	140995	100	99.47	49.66	18	97.06	100	23.96	449	557.88	45665	1.7484	320.702	751	5114
Xinyu	2017	3	1	3	1	3	3000.11	3.27	0.945053	278.63	1079.61	25.2006	2101	73.7705	99.74	7.71	2695849	13896	59185	5062090	88126	95.36	57.1726	43500	79	1.28205	71.56	4	25.1998	182509	100	99.5	50.25	18.31	97.31	100	24.12	626	587.88	42346	1.58078	310.23	1010	4402
Xinyu	2018	3	1	3	1	3	4293.15	3.82	1.3521	440.83	1382.72	42.9988	2110	72	99.71	6.91	2743622	13656	70453	5515857	88500	94.6	54.4421	47508	80	1.26582	72	4.02459	23.3125	197704	100	99.55	51	19.28	97.49	100	24.32	651	1009.5	46643	1.7534	284.432	1040	4902
Xinyu	2019	3	1	4	1	7	5044.43	4.5	1.58871	521.75	2182.6	53.8331	2119	72.8	99.76	5.22	3057794	10283	78069	6372452	81642	93.5	49.9455	50944	82	2.5	73	4.08049	23.2998	179177	100	99.59	50.65	19.94	97.72	100	24.85	674	1087	51635	1.69246	317.192	900	5245
Yingtan	2005	1	1	1	0	0	250	3.5882	0.0713529	15.79	539	13.1447	1406	17.3279	84.61	19.63	364137	6451	14623	824618	11450	85.84	52.0302	6600	22	6.79612	22.1	15.4545	37.3832	48443	80.9969	51.9211	34.8597	4.24455	72.8254	100	8.59294	73	72	4952	0.19786	27.2425	273	2174
Yingtan	2006	1	1	1	0	0	302	4.3138	0.0861885	19.12	663	13.7202	2448	17.5653	85.21	9.44	421833	9253	16392.3	945665	13217	87.22	52.3384	8064	22	0	23.68	17.2847	40.4145	53399	79.38	56.7	32.69	3.61	72.83	100	10.84	73	83	6606	0.137228	24.2585	295	2522
Yingtan	2007	1	1	1	0	0	332	5.4297	0.0949436	21.39	881	10.0327	1633	17.9286	82.33	10.61	495040	10565	16704.6	1001643	20156	90.02	51.7056	8027	24	9.09091	37.72	27.5328	44.2893	70770	97.13	69.88	30.35	11.04	44.56	98	10.76	95	88.53	7023	1.00717	37.946	305	2700
Yingtan	2008	1	1	1	0	0	790	5.8022	0.223917	25.6724	1072	10.2945	2456	17.6471	83.46	11.16	616286	9216	18317.4	1230075	23222	89.05	51.0504	10184	26	8.33333	23.68	17.2847	41	84054	98.52	63.56	48.78	14.55	16.29	91.77	11.16	113	94.03	8979	1.00147	37.4903	284	2525
Yingtan	2009	1	1	1	0	0	510	5.8855	0.145156	34.1337	976	13.5513	2281	18.5528	82.94	8.86	726707	9732	20392.3	1471563	23106	88.05	44.3874	11079	27	3.84615	25.59	18.6788	42.1053	91413	100	97.81	47.56	14.99	86.39	100	20.27	182	112.6	16702	0.950241	35.8204	342	2654
Yingtan	2010	1	1	1	0	0	660	5.5361	0.186948	43.5695	1029	12.8358	2761	19.3816	85.83	10.65	866240	9458	23443	2200291	30769	90.49	51.3575	11976	29	7.40741	29	21.3235	39.0167	112905	94.72	56.53	47.34	12.69	77.9	100	18.78	150	127	11214	0.545801	34.7441	308	2781
Yingtan	2011	1	1	1	0	0	917	5.87	0.252841	58	1207	13.7449	2659	18.7705	86.29	13.1	1032707	9632	30685.3	1921585	37834	91.08	56.9941	14533	30	3.44828	25.1	18.4559	30.5277	172925	94.33	92.72	37.84	13.13	93.49	100	17.91	160	132.23	11012	0.625553	39.2951	307	3075
Yingtan	2012	1	1	1	0	0	1101	6.85	0.311194	75	1552	15.6606	3460	18.7097	88.17	12.9	1180454	9719	34844.4	2289483	42449	91.41	66.8067	16855	26	-13.3333	26.27	19.3162	28.3802	171359	96.33	93.21	38.91	12.39	94.73	100	13.76	159	171.12	12934	0.661297	41.5161	377	3629
Yingtan	2013	1	1	6	0	1	1300	7.15	0.367177	95	1774	17.3688	3449	18.765	100	4.3	1337690	10602	41304.9	2588702	48541	91.95	65.894	19219	33	26.9231	27.21	20.0074	29.3658	237960	96.73	94.2	40.45	14.27	93.78	100	13.81	159	193.48	15503	1.77671	40.6816	392	4348
Yingtan	2014	1	1	6	1	1	1816.5	7.48	0.512354	138.37	1867.35	22.9774	3702	18.6761	99.94	15.4	1506535	9806	47283.2	2908231	53011	92.16	63.8345	21566	34	3.0303	27.7	20.3676	27.5993	342329	97.77	95.54	41.34	13.29	94.22	100	13.16	144	194.35	15516	2.00402	47.5808	416	4667
Yingtan	2015	1	1	6	1	1	2309.17	4.24	0.649834	201.86	1239.66	31.6966	3503	18.6547	99.77	6.73	1725733	8527	57623	3271036	55568	92.28	64.984	24011	34	0	32.1	23.6029	30.0337	426009	95.15	98.32	45.15	15.86	97.54	100	13.91	144	224.48	16672	2.26772	63.5078	473	4723
Yingtan	2016	2	1	6	1	2	2786.38	4.26	0.783888	268.9	1363.12	38.7973	3093	18.75	99.78	6.02	1946627	9451	59595	3631229	61709	92.41	63.7486	26460	39	14.7059	34.04	25.0294	40.4931	427749	96.11	99.34	41.3	15.29	97.66	100	17.65	289	233.85	19833	2.23461	67.2422	427	4997
Yingtan	2017	2	1	6	1	2	3819.97	2.69	1.07378	354.39	903.34	44.3298	3107	18.75	99.81	2.85	2177302	9545	65632	4010889	60292	99.14	58.6305	28901	39	0	34.81	25.5956	42.7379	474240	97	99.83	46.74	23.79	97.05	100	16.6	264	253.2	30612	4.07545	71.4375	360	5309
Yingtan	2018	2	1	6	1	2	4390.48	7.86	1.23549	477.2	2797.75	58.4939	3023	18.6047	94.26	10.53	2207915	10344	71481	4511087	71400	93.12	57.5189	31589	39	0	45.64	33.5588	21.3957	447514	97.54	97.38	40.94	15.11	95.76	100	18.25	297	369.2	30512	4.15268	71.3721	420	5697
Yingtan	2019	2	1	6	1	3	5171.23	8.51	1.45498	577.32	3588.83	61.6153	3378	49.6124	95.09	6.79	2443080	10337	77230	5305200	79883	93.15	56.6911	34124	55	41.0256	47.76	4.4761	22.1536	450839	97.6	98.65	42.1	13.96	95.67	100	16.5	264	412.21	37627	6.62345	77.7209	420	5908
Ji'an	2005	1	4	2	0	0	686	4.2324	0.0273262	40.92	964	13.7626	1802	11.01	91.99	8.37	861168	21182	11316.5	2627746	6477	72.51	36.8352	18700	34	25	34	2.4602	17.6666	135905	59.7155	63.8218	24.5735	4.64976	7.67738	29.1	6.17284	176	305.2	6829	0.130938	32.8987	1518	8162
Ji'an	2006	1	4	6	0	0	769	5.2959	0.0310688	46.68	1266	13.5565	1414	10.9934	92.25	19.65	992780	22240	12243	2988974	7466	75.56	34.9938	21750	38	11.7647	38.06	2.75398	19.8438	173981	76.85	73.4	29.69	7.15	16.3806	29.21	8.93	190	334	8236	0.167352	35.3135	1543	8460
Ji'an	2007	1	4	6	0	0	862	7.5419	0.0348905	54.55	1791	13.7874	1433	11.1503	91.86	12.71	1162508	21146	15325	3221168	8559	76.05	34.134	25349	38	0	37.97	2.74946	20.2008	198198	76.85	74.54	31.27	6.82	34.95	100	9.3	220	363.7	10074	0.475438	39.3813	1513	8880
Ji'an	2008	1	4	6	0	0	1056	8.8452	0.0427271	59.8	2951	12.2479	1329	10.9902	93.21	11	1437031	19231	19036.1	3972983	10571	76.27	32.3666	30053	29	-23.6842	38.13	2.76104	18.8975	222482	95.11	85.01	40.87	9.64	74.57	48.08	10.78	220	417.2	11966	0.580721	39.5878	1662	9734
Ji'an	2009	2	4	6	0	0	1226	10.1648	0.0489163	72.6	1993	12.6621	2456	10.9712	93.14	7.94	1710044	19626	20610.8	4815047	12137	77.87	31.0313	34481	32	10.3448	32.03	2.39208	15.8494	286353	98.73	63.56	45.31	12.08	52.58	100	11.3	242	463	16239	0.52004	38.121	1798	10453
Ji'an	2010	2	4	6	0	0	1402.35	12.3769	0.0559557	88.23	3381	12.5641	1458	11.0133	93.11	13.15	2028251	19580	23096.9	3739842	14969	80.15	36.0553	44005	35	9.375	35.03	2.61418	16.8381	257433	94.63	91.17	42.22	13.36	80.29	100	16.06	242	499	14435	0.487817	36.6839	1986	11291
Ji'an	2011	2	4	6	0	0	1911	18.06	0.0760311	140	5008	16.2908	1467	10.9848	94.35	9.8	2284669	21432	27262.5	6830535	18202	81.36	38.9473	50246	42	20	42.03	3.04124	18.5524	241363	94.03	96.66	45.16	16.86	81	65.44	19.96	207	519	17660	0.504821	36.6288	2080	12142
Ji'an	2012	2	4	6	0	6	2496	19.01	0.0991254	165	5719	16.5847	1604	10.9792	94.58	7.2	2630774	25159	33211.6	8259551	20755	82.06	41.9104	56498	46	9.52381	45.53	3.2945	18.2576	290593	94.72	96.59	45.55	16.95	91.24	45.77	16.92	234	563	19857	0.473386	34.8368	2307	14265
Ji'an	2013	4	4	18	0	24	3029	19.34	0.120569	210	6007	19.0258	1763	10.9998	96.79	8.9	3002881	22890	39300.8	9772243	23126	82.82	42.5675	68427	50	8.69565	46.22	3.44925	17.0979	448073	93.15	97.22	45.75	16.97	90.87	63.45	17.76	285	573.6	22811	1.94423	34.7888	2940	16915
Ji'an	2014	7	4	18	2	32	3762.02	20.05	0.149589	298.66	6285.32	24.3422	1867	10.955	97.27	26	3407844	25000	43168.6	11191692	25486	83.58	46.1844	78585	53	6	49.01	3.65746	17.3411	487701	92.99	97.62	45.75	16.97	90.96	93.13	18.73	255	674	24533	2.12629	36.1439	2537	18181
Ji'an	2015	9	4	18	2	32	4650.31	19.02	0.184028	410.28	6334.36	20.9834	1898	10.968	97.55	8.32	3984653	20900	48312	12760476	27168	83.63	44.9677	88322	55	3.77358	50.85	3.67945	17.6974	587034	93.72	97.64	45.78	17.09	91.55	99.18	19.11	265	762	25485	2.09104	35.3439	2592	19660
Ji'an	2016	9	4	18	3	38	5668.7	19.43	0.22418	563.67	6527.7	38.8586	1993	11.028	97.78	6.88	4486619	20115	52402	14487192	29888	84.04	40.987	97473	56	1.81818	52.12	3.77135	17.7085	720471	94.7	97.67	45.8	17.09	91.98	100	18.79	419	847	50605	1.92902	65.1084	1604	20661
Ji'an	2017	11	4	18	5	38	5846.49	18.29	0.231152	651.68	6174.39	40.1479	2040	11.0075	97.99	6.83	5049690	25667	54256	15960638	29831	93.26	36.135	107035	58	3.57143	57.46	4.15774	23.3017	783324	94.78	95.42	45.81	17.09	93.44	100	20.65	959	930	87562	2.00281	63.2015	3160	15044
Ji'an	2018	13	4	18	5	38	6785.54	20.24	0.26824	804.8	6660.39	46.4469	2100	11.1317	98.31	10.5	5141948	26653	60643	17514052	36200	88.06	34.7457	117225	59	1.72414	58.54	4.23589	22.8554	756417	94.97	95.94	45.81	17.09	94.44	100	21.89	485	1049	100877	2.37712	75.9202	3050	17522
Ji'an	2019	13	4	21	5	69	7768.78	21.1	0.308095	976.86	8402.22	47.1303	2161	11.1111	99.06	8.82	5764792	26272	68643	20055408	42060	89.74	32.7869	126637	60	1.69492	58.68	4.37584	22.9138	819980	94.99	96.82	46.42	17.24	96.94	100	23.83	466	1187	112489	2.37815	78.5019	3220	18231
Yichun	2005	0	2	2	0	0	320	0.7776	0.0171824	18.98	257	5.15663	3210	18.9522	96.37	7.96	1149646	23067	12749.3	2898955	6995	73.68	39.1976	21239	30	1.69492	29.5	1.16509	7.79221	114767	99.1416	81.5451	42.0678	12.8541	44.6524	100	10.7639	248	265	8231	0.195336	34.646	1020	10375
Yichun	2006	0	2	7	0	0	384	1.0079	0.0206085	22.37	354	5.15149	3720	18.883	96.66	9.5	1314787	21432	13984.4	3289234	8210	76.91	37.0263	23600	32	6.66667	31.85	1.2579	8.0198	159159	95.19	75.15	40.66	12.44	62.95	100	11.15	248	321	9144	0.205736	45.0885	909	10409
Yichun	2007	3	2	7	0	0	443	2.4987	0.023863	25.8	776	5.19174	3664	18.9467	97.26	10.98	1543339	21360	15988.4	3563954	9441	77.77	36.4825	26716	32	0	34.32	1.35545	8.36634	242661	98.87	80.45	38.42	12.93	65.01	100	12.48	248	356.36	17635	0.398615	45.2986	1189	12168
Yichun	2008	3	2	7	0	0	519.7	3.1618	0.028007	36.2	850	5.9823	3720	18.9771	96.91	9.78	1904249	23679	19081.5	4484530	11336	78.28	34.8749	29361	32	0	34.32	1.35545	8.32512	316881	98.89	80.74	41.46	13.52	71.01	100	12.52	245	365.72	19680	0.678491	49.0211	1075	13087
Yichun	2009	3	2	7	1	0	664.276	4.724	0.0358348	46.4093	1422	6.76622	1462	18.9518	96.92	12.05	2261011	28756	23949.2	5456873	12769	79.15	34.4027	32614	35	9.375	45	1.77725	9.85577	366438	96.37	90.95	41.74	10.93	80.01	100	11.85	232	387.49	24919	0.600316	55.9663	1168	11968
Yichun	2010	3	2	7	1	0	794.586	5.414	0.0428518	58.9324	1571	6.89655	4986	18.8285	97.22	8.52	2665185	28321	23843.3	5086745	10675	81.05	38.632	36151	50	42.8571	50	1.97472	11.355	410342	90.11	95.03	42.46	14.52	92.83	100	13.79	263	463	24740	0.655562	60.3947	1586	13068
Yichun	2011	3	2	7	1	0	1037	5.85	0.05586	61	1876	5.77014	5722	18.9981	98.36	22.1	3097570	27661	27293	7486371	19823	82.84	42.9068	43077	55	10	55	2.1722	12.1286	594664	95.13	95.01	42.49	14.24	93.05	100	13.16	284	490.17	28793	0.695254	61.4835	1156	16229
Yichun	2012	3	2	7	1	2	1377	7.15	0.0741416	77	2310	6.23289	6119	18.8623	98.6	13	3543572	27531	32740.6	8995346	22855	83.75	49.184	47667	60	9.09091	60	2.36967	12.7313	652149	95.15	95.04	43.08	14.99	93.1	100	13.62	334	502.84	34273	0.723958	61.956	1217	16669
Yichun	2013	4	2	16	1	6	1775	7.42	0.0954749	121	2504	8.83855	6290	18.9933	98.75	7.3	4048334	29112	37752.8	10452801	25352	84.6	52.283	53208	65	8.33333	65	2.56714	13.2364	772963	95.18	95.07	43.09	14.99	93.15	100	13.98	342	566.12	40073	1.2016	76.101	1289	18551
Yichun	2014	5	2	16	1	6	2158.59	7.89	0.116053	175.37	2607.54	11.6155	6403	19.0564	98.66	34.5	4573288	27506	41421.8	11695933	27764	85.28	54.8937	59300	68	4.61538	68	2.68562	14.0978	851485	95.21	95.08	43.5	15.55	93.18	100	14.24	293	603.6	41150	1.74294	75.0806	1610	19436
Yichun	2015	9	2	16	2	6	2720.88	9.09	0.14623	258.22	2923.06	16.0406	6517	18.9802	98.88	10.28	5306585	22027	45330	13244212	29457	85.44	53.2921	65440	68	0	68	2.67822	13.997	1134413	95.33	95.12	44.57	15.28	94	65.99	14.52	333	703.51	45748	2.04846	74.5992	1640	20104
Yichun	2016	11	2	16	2	10	3359.17	10.29	0.180484	371.03	3302.58	20.9407	6523	19.103	98.89	10.18	5962459	24973	49614	15200313	32269	84.5	50.6027	70969	70	2.94118	70	2.76461	14.1311	1416275	96.97	95.85	43.87	15.27	94.61	65.56	15.6	349	726.06	50965	2.27208	71.7608	460	21218
Yichun	2017	13	2	16	2	10	5864.27	12.19	0.314771	607.26	4134.2	30.1714	6689	19.103	99.21	6.19	6674972	28549	53568	16716251	32119	88.91	47.4208	77176	72	72	72	2.83688	14.3779	1591647	98.5	96.13	44.94	15.14	95.8	87.52	15.72	358	824.06	97964	3.45852	70.3156	470	13832
Yichun	2018	14	2	16	2	10	6876.28	12.95	0.36902	747.51	5120.91	34.4315	6087	19.1736	99.2	10.69	6760270	30448	60751	18794700	39700	87.65	45.1707	84471	88	22.2222	88.1	3.47124	19.3102	1568900	98.54	96.14	44.96	15.34	96.54	100	24.93	407	1174.18	116238	4.15287	79.119	480	16100
Yichun	2019	21	2	18	2	23	7973.82	13.57	0.427842	905.12	6501.91	33.8398	6261	19.3709	99.76	7.38	8858017	30793	65679	21494612	48182	88.95	39.6565	90763	88	0	88.3	3.47912	19.2894	1738816	99.1	97.11	48	15.4	97.15	100	24.27	549	1359.1	129856	4.06317	91.3526	1740	20889
Fuzhou	2005	0	1	1	0	0	237	1.0971	0.0126439	13.36	362	5.21384	7640	27.5786	93.42	13.03	1027162	17293	9876.99	2227305	6894	73.21	46.5793	10261	30	-11.032	37.3	1.7586	12.9897	218198	89.3979	76.2565	24.0828	4.56806	0.595518	55.84	9.53665	209	212.13	14054	0.203402	40.6572	826	5799
Fuzhou	2006	0	2	1	0	0	288	0.9875	0.0153464	15.97	316	5.17343	5137	27.5653	93.78	11.23	1156401	19038	10994.9	2443527	8197	76.18	47.8695	11729	34	13.3333	33.8	1.59359	11.1238	298424	87.6	81.8	24.44	4.77	2.78881	57.53	9.79	209	212	16083	0.266668	82.8756	830	6322
Fuzhou	2007	0	2	1	0	0	314	3.027	0.0168452	18.83	906	5.31419	5365	27.5773	94.05	7.82	1354572	19228	13694.3	2535717	9570	78.23	33.8237	14703	42	23.5294	46.28	2.18096	10.2378	375713	80.1	83.77	30.75	9.63	13.06	59.22	13.66	205	280.56	22094	0.657572	83.6224	829	6560
Fuzhou	2008	0	3	1	0	0	479	3.7184	0.0256492	22	1376	5.28902	5793	27.5649	94.1	7.81	1676092	23888	15461.9	3163113	11233	77.81	32.1924	15164	45	7.14286	46.28	2.18096	9.95431	550942	87.05	86.5	40.11	10.96	61.16	60.12	12.38	215	348.56	26212	0.752047	88.7605	885	6469
Fuzhou	2009	1	3	1	1	0	583	4.4995	0.0312168	34.0197	1436	6.95949	5904	27.8374	95.04	7.57	1992064	24132	18205.1	3744122	12922	78.28	33.8512	13599	48	6.66667	54.37	2.56221	11.8581	584136	99.92	98.96	46.63	15.52	90.74	49.47	18.43	249	609	22700	0.681589	99.8547	920	9192
Fuzhou	2010	1	3	1	1	0	660	5.1702	0.0353438	43	1714	7.01014	6231	28.3592	95.37	8.2	2307167	25651	21421.2	3252851	16083	80.97	39.7483	15160	50	4.16667	57.22	2.69651	11.8381	667338	99.88	99.09	48.01	16.62	92.99	50	18.09	260	606	25900	0.613	113.712	920	9419
Fuzhou	2011	1	3	1	1	0	866	5.88	0.0463273	58	1951	7.9796	6014	28.3252	96.44	9.2	2661681	29503	26341.3	5219783	18907	81.56	42.5325	17630	53	6	52.7	2.48351	13.0014	740864	99.82	98.64	49.6	17.19	91.25	50	18.78	258	632	29187	0.610525	115.825	1209	7827
Fuzhou	2012	1	3	1	2	2	1016	6.81	0.054347	68	2309	8.33429	6277	28.4347	97.18	5.1	3006747	21487	32637.9	6363271	20893	81.58	43.1473	19625	55	3.77358	55	2.59189	13.3449	538939	98.24	99.08	47.71	16.44	78.03	100	18.69	277	657	33619	0.893876	58.6285	1237	8604
Fuzhou	2013	2	3	9	2	3	1215	7.08	0.0650077	100	2460	10.7978	6247	28.3842	98.55	2.5	3395954	20492	40311.7	7300573	23780	82.62	44.1326	22089	56	1.81818	56.48	2.65788	15.24	671517	99.08	99.62	48.35	16.64	91.12	100	19.89	315	648	38321	1.05319	59.3923	1433	9676
Fuzhou	2014	3	3	9	2	12	1628.45	7.16	0.0870052	132.83	2518.55	12.9548	6393	28.0468	99.11	12.8	3794962	21024	45646.2	8326235	26118	83.24	45.4978	25104	58	3.57143	58.4	2.74824	15.5112	802684	99.34	99.19	46.9	16.38	92.19	100	20.49	300	551.78	39064	1.22331	67.2	1342	10318
Fuzhou	2015	3	3	9	3	12	2099.63	5.14	0.111962	185.05	2342.97	16.8752	6648	29.6158	99.31	11.13	4303478	19913	49522	9426320	27735	83.54	43.0926	39162	59	1.72414	59.13	2.78259	15.5447	884754	99.75	99.45	46.46	15.85	92.5	100	20.32	320	605.85	43285	1.68151	75.4308	1423	10583
Fuzhou	2016	6	3	9	3	29	2633.52	5.36	0.140373	260.99	2108.35	21.6652	7191	27.9302	99.2	8.48	4802681	19277	54607	10603220	30381	83.73	39.3167	42608	60	1.69492	60.1	2.82824	15.4267	897382	99.45	99.12	45.81	14.69	93	100	19.61	336	622.02	51728	1.78331	72.4065	1494	12658
Fuzhou	2017	11	3	9	6	29	3893.87	5.67	0.207433	361.28	2043.67	26.7719	6222	28.0742	99.27	-1.15	5376602	13180	59542	11858249	30327	88.45	33.832	35309	66	10	91.18	4.28881	15.361	950140	99.21	99.21	45.96	16.17	97.61	100	21.12	943	955.98	92431	2.19933	68.2645	1320	9830
Fuzhou	2018	17	3	9	6	29	4545.08	9.09	0.242256	457.05	3038.88	33.2075	6059	39.5833	99.58	8.53	5441371	29334	62885	13036929	34800	85.58	31.9692	38504	97	46.9697	95.86	2.8244	18.5044	1151593	99.52	99.55	46.76	16.61	97.67	100	22.68	683	981.5	99253	2.55117	74.8819	1510	11028
Fuzhou	2019	18	3	16	6	94	5358.05	9.73	0.285535	557.16	3880.64	37.0511	6095	39.7229	99.78	6.35	5226929	27665	67544	14853768	37272	85.75	27.2162	41192	102	5.15464	99.06	2.91868	18.9957	1055325	99.5	99.55	48.9	17.12	97.75	100	23.58	636	1151.4	111207	2.74364	41.1247	1580	13844
Shangrao	2005	4	3	2	0	0	500	1.8234	0.0220185	32.14	566	8.40222	5038	5.50592	88.05	9.4	1357544	18751	11830.9	2888931	6130	78.79	39.1536	15958	23	9.21178	29.83	8.79941	50	197293	99.2485	89.3015	35	7.13926	57.8592	82.3	13.3156	114	178.4	10994	0.150919	20.3003	743	9274
Shangrao	2006	4	3	6	0	0	572	3.5827	0.0252548	37.85	1014	8.56354	5078	5.46255	88.18	13.06	1580077	33086	13420.4	3356744	7082	80.57	37.0899	18592	24	4.34783	24.1	7.10914	61.3733	341836	99.34	91.01	37.34	8.51	63.83	83.99	15	112	203	10088	0.158037	23.4924	950	9430
Shangrao	2007	4	3	6	0	0	695	4.318	0.030684	43.98	1215	8.51096	5212	5.46041	88.96	16.62	1868000	32156	15838.2	3705000	8228	80.93	33.6918	26000	26	8.33333	34.4	10.1475	60.2081	503464	99.44	91.07	34.94	8.93	79.26	85.68	15.73	150	244	23750	0.55152	25.2258	980	10046
Shangrao	2008	5	5	6	0	0	1000.98	6.1841	0.0441913	60.8	1972	9.89458	5247	5.44566	89.41	15.88	2315100	27540	17782	4393161	9718	80.9	30.8937	30069	35	34.6154	35.4	10.4425	59.5238	650407	99.66	91.13	41.25	10.06	81.02	89.46	16.21	360	260.96	27414	0.697597	27.0273	998	12624
Shangrao	2009	9	5	6	0	0	1488.8	7.6786	0.0656609	82.9978	2640	11.6403	5915	5.42107	89.41	11.68	2763564	28564	20759	5376923	11184	81.41	31.2415	34891	31	-11.4286	36.52	10.7729	58.8906	679070	99.7	91.23	43.5	13.1	83.2	100	16.25	230	277.73	6900	0.557913	27.6917	917	13811
Shangrao	2010	11	5	6	0	0	1975.6	11.2219	0.0871757	140.745	3760	15.9045	5977	5.38544	90.15	10.76	3305011	28854	23134.6	5772191	13729	83.14	37.8564	50425	38	22.5806	49.02	14.4602	59.8194	686646	99.7	91.33	48.35	15.38	90.24	100	20.58	229	289	17357	0.6021	27.5215	1040	15678
Shangrao	2011	11	5	6	0	0	1856	15.25	0.0821048	136	4978	12.5328	6604	5.38523	90.89	7.5	3812301	13317	27401.7	7593201	16813	84.1	39.724	59366	42	10.5263	41.95	11.3378	64.1	777263	99.73	95.01	49.08	15.88	90.28	100	20.6	257	323.19	20714	0.582583	27.5393	1216	17201
Shangrao	2012	11	6	6	1	5	2486	17.83	0.10986	164	5763	13.1417	6952	5.37946	89.75	9.8	4269426	29800	33104.6	9065918	19077	84.76	44.0947	67516	47	11.9048	44.57	12.0459	52.303	828817	99.76	95.32	47.21	13.76	90.02	100	21.14	228	338.37	23997	0.487808	28.4901	1153	18212
Shangrao	2013	14	6	15	2	16	3451	18.74	0.152242	268	6241	19.4089	6967	5.43636	98.49	9.7	4878360	33200	40937.2	10698829	21061	85.55	46.1622	75733	48	2.12766	47.2	12.7568	51.7054	767233	99.72	95.41	47.94	14.31	90.32	100	21.78	260	375.29	26177	0.782865	29.9605	1298	20451
Shangrao	2014	19	6	15	3	22	4282.96	22.34	0.188904	382.63	7147.1	24.9532	7156	5.43267	98.61	19.8	5482000	14137	43560.2	12408688	23221	86.24	50.4959	83912	50	4.16667	49.24	13.3081	51.1364	965539	99.73	96.16	46.68	14.27	90.32	100	21.2	238	392.03	28184	1.09309	31.6182	1664.62	20955
Shangrao	2015	21	6	15	4	22	5273.42	25.22	0.232488	529.49	7878.31	32.3688	7649	17.8926	98.84	33.37	6404178	32695	50414	14385675	24633	86.51	48.6643	94111	77	54	73.31	19.8135	19.9315	971524	99.69	96.35	46.42	14.82	80.19	99.13	20.36	289	685.88	55853	1.1543	33.7887	2021	23317
Shangrao	2016	25	6	15	4	27	6433.38	25.88	0.283413	729.12	8462.11	40.4101	7758	17.9028	98.79	12.11	7211204	28322	54322	16576624	26996	86.93	45.9153	103857	78	1.2987	74.25	4.4013	19.8775	847685	99.76	96.61	47.16	15.49	78.75	99.2	20.93	352	743.73	66603	0.957837	36.8542	3197	25080
Shangrao	2017	28	6	15	4	27	6579.75	23.38	0.290158	819.76	8569.31	40.1616	7899	18.0077	98.73	6.6	8123422	45291	58376	18910303	26970	95.19	38.877	114046	79	1.28205	74.8	4.22599	19.7448	1012416	99.63	95.54	47.31	15.56	90.41	100	22.96	350	842.08	137589	1.0778	40.1673	3320	24271
Shangrao	2018	33	6	15	4	27	7975.43	27.25	0.351658	1009.28	10181.4	45.8189	8175	17.9975	99.28	11.62	8259941	25433	64315	21062948	33100	88.59	35.8094	124907	81	2.53165	79.99	4.51921	19.7882	1278425	99.79	96.21	48.13	15.72	92.39	100	22.51	350	942.52	148099	1.48871	41.1914	1640	25879
Shangrao	2019	35	6	19	4	40	9321.46	28.26	0.41085	1181.94	12332.8	47.3721	8138	28.8777	99.39	8.77	9131448	16983	69145	24189205	36839	89.12	31.7521	134936	103	27.1605	81.35	2.09287	20.2314	1548110	96.94	96.3	48.91	15.82	93.9	100	22.84	661	979.74	157156	1.88473	48.6721	1670	28011
Wuhan	2005	6	2	10	0	0	2901	41.23	0.346389	221.22	17248.1	10.5244	1639	100	96.21	2.83	11286436	112200	18505	16731705	26238	95.1	78.4811	174001	220	0.815691	255.42	3.00706	8.81626	2168546	100	100	37.5965	9.21992	36.9997	67.53	9.20542	5463	6130	390739	0.474334	865.379	8528	34229
Wuhan	2006	7	2	12	0	0	3283.05	45.89	0.391917	250.7	19477.3	10.2759	1814	61.211	96.49	1.52	12933276	111700	20632.8	18877333	29899	95.52	69.2766	200143	425	93.1818	222.3	13.7647	8.62806	2718016	91.89	91.89	37.78	8.55	34.49	67.91	8.78	5986	6320	383230	0.417012	912.543	8884	32921
Wuhan	2007	7	2	12	0	0	3889.07	52.98	0.464098	296.98	22828	10.0313	1893	61.6196	97.18	2.36	15183023	111900	25135.5	19490667	35582	95.89	72.1519	225000	451	6.11765	255.42	9.39735	8.53045	3295386	100	90.28	32.24	8.2	74.7	85.7	9.27	6600	8208	406123	2.34733	939.82	9253	35671
Wuhan	2008	8	2	12	0	0	4612.79	53.4	0.549351	373.68	25429	9.88275	2193	61.4973	97.84	2.34	18500452	111900	28431.3	24280200	44290	96.34	73.3868	257338	461	2.21729	480	17.66	15.4963	4249687	99.83	90.39	37.48	9.25	80.91	85.99	9.75	6752	8860.55	389415	2.27771	971.768	9611	38620
Wuhan	2009	8	2	12	0	0	6359.99	66.9	0.756639	486.18	32902.2	11.0075	2264	61.6325	99.47	2.51	21640873	111200	33866.7	30101111	51144	96.78	62.7571	293501	475	3.03688	480	17.66	15.5586	4980414	99.53	90.99	37.46	9.22	84.13	77.95	11.05	7241	9347.96	484456	2.01571	1012.88	9979	42865
Wuhan	2010	10	2	12	0	0	8852.34	92.79	1.05311	721.4	47578.3	13.5419	2354	62.2244	99.55	3.19	25704037	109465	39302.2	90937079	58961	96.95	66.8648	329265	500	5.26316	732.21	26.9393	26.1877	5953250	100	92.73	37.17	8.89	92.02	85.01	11.37	7001	9757	535799	2.0056	1053.43	10367	45131
Wuhan	2011	12	2	12	0	0	11636.1	115.91	1.38357	1054.1	60580.8	16.1617	2317	62.2824	99.79	1.4	30317885	104611	45643.6	40362313	68315	97.06	88.0029	376015	506	1.2	751.14	27.6358	26.5754	7373138	100	95.6	37.59	9.59	92.2	90.24	12.27	7465	10141.7	570686	1.9958	1112.64	11458	49526
Wuhan	2012	12	2	12	1	2	14067.7	150.89	1.67396	1342.17	85208.9	17.1201	2309	62.4315	99.82	3.5	34324345	101108	48941.7	46229630	79482	96.24	93.5675	444424	520	2.7668	807.7	29.7167	28.9455	9914052	100	99.02	38.19	9.92	86.09	95	14.39	7375	10771.8	633621	2.33178	1152.48	11821	54930
Wuhan	2013	14	2	28	3	2	17022.1	161.37	2.02301	1633.4	91431	18.6903	7075	62.3525	99.81	4.3	39166000	93125	53745	51174300	88999.7	96.29	154.126	525011	534	2.69231	708.04	26.05	26.9037	12507839	100	99.76	38.21	10.54	92.9	100	13.34	7594	11528.8	678267	2.81389	1175.57	12237	58410
Wuhan	2014	17	2	28	4	2	19126.8	170.57	2.25199	1892.06	93400	19.3356	4369	62.2386	99.82	5.7	43693155	101500	60624.5	53521348	98000	96.53	93.6956	619858	553	3.55805	989.23	56.9177	30.1768	15605526	100	98.95	39.21	11.06	93	100	13.99	7767	12343.7	614487	4.84175	1162.95	12746.2	64204
Wuhan	2015	17	2	28	4	2	21033	202.27	2.47815	2115.23	120000	20.0741	4413	62.2017	99.83	5.54	51022366	99077	65720	60590300	104132	96.7	93.0932	734303	455	-17.7215	462.77	26.6266	19.3471	17779333	100	98.95	39.65	11.12	95	100	14.82	8301	12512.3	542896	5.09614	1153.77	14454	71776
Wuhan	2016	17	2	28	4	4	23096	225	2.72155	2398	151000	20.9451	4861	62.1103	99.84	5.28	56105883	110600	71963	64648837	111469	96.72	86.7131	852255	458	0.659341	481.22	27.6881	20.1955	17267922	100	99.19	39.65	10.39	95.4	100	14.39	8970	14446.1	737714	5.6682	1137.61	15491	78896
Wuhan	2017	19	2	28	4	4	25714	250	3.02999	2698.53	169300	20.9658	5981	100	99.86	3.91	61962978	125500	79684	68797137	123831	96.96	81.1745	964690	628	37.1179	840.19	9.80499	30.8686	18403091	100	99.25	39.55	9.62	94.15	100	11.92	9049	11943.1	848336	6.53773	1109.66	8270	78447
Wuhan	2018	22	2	28	4	4	28512.5	276.23	3.35963	3037.55	188300	21.2985	6322	100	99.84	8.09	68439017	81900	88327	77285037	135136	97.57	79.2356	1092684	724	15.2866	864.53	10.089	30.6044	2.01181e+07	100	99.3	39.46	9.65	92.56	100	13.16	9710	12554.4	996309	6.9666	1096.52	8380	81765
Wuhan	2019	23	2	32	4	4	31586.3	312.04	3.72252	3421.52	216000	22.0106	6438	100	99.83	6.99	77744918	88100	98043	89929600	145545	97.67	69.9171	1230896	812	12.1547	864.53	10.089	29.8389	21833116	100	99.38	40.02	10.19	95.06	100	13.22	9813	18368	1105286	7.88645	1111.36	8970	82836
Huangshi	2005	0	0	3	0	0	140	0.2488	0.030602	5.98	93.42	1.76497	2844	25.0664	95.52	2.54	1293400	35002	12398.2	1677645	29998	91.1	50.9392	22412	59	-0.169205	55.32	23.3418	19.2722	70744	100	98.4125	38.4433	10.2893	25.4527	67.53	11.4955	923	610	28506	0.251367	113.977	987	7409
Huangshi	2006	0	0	6	0	0	198.22	0.3969	0.0433377	8.45	145.71	2.13603	2908	24.8899	96.24	3.6	1482666	34852	13821.1	1997133	34191	92.07	48.7842	24000	61	3.38983	61	25.7384	5.05507	120624	98.23	96.71	39.25	11.33	29	65.73	11.59	884	617	32858	0.239246	116.249	1011	7723
Huangshi	2007	0	0	6	0	0	312.47	0.611	0.0683136	12.5	173.63	2.70815	2924	24.9344	96.4	3.61	1749700	32900	15920	2137537	35261	91.96	48.3248	26475	62	1.63934	61.61	25.9958	20.6785	138781	100	98.56	36.56	11.56	36.11	66.13	12.51	855	626	33561	0.219147	119.641	1020	7709
Huangshi	2008	0	0	6	0	0	426.84	0.71	0.0932904	18.55	283.89	3.36839	2966	24.7678	96.5	2.58	2155600	36723	17374.7	2612100	35729	92.55	45.3709	30800	62	0	62.61	26.4177	20.814	161524	100	98.86	40.42	11.66	36.01	67.31	13.12	855	636.1	35210	0.201711	106.871	1041	8004
Huangshi	2009	1	0	6	0	0	517.6	0.82	0.113118	26.68	348.66	4.70932	3065	27.6686	96.93	1.06	2560900	35395	17272.1	3128700	37336	92.09	32.2014	34500	62	0	62.61	26.4177	20.0168	177724	99.08	98.32	41.06	11.7	46.61	85.23	15.93	828	668.54	39013	0.155255	124.698	991	9345
Huangshi	2010	1	0	6	1	0	788.69	1.31	0.172263	40.36	376.76	5.88536	3057	27.4583	99	1.11	3000500	34711	23663	4789443	28427	92.23	33.1755	33000	66	6.45161	65.7	27.7215	21.2936	276400	99.97	98.63	39.88	11.95	60.5	52.11	16.93	879	745	40922	1.02839	157.1	1074	9345
Huangshi	2011	2	0	6	1	0	981.29	1.61	0.214326	51.2	507.08	5.56446	3062	27.4894	98.61	6.3	3532409	33461	26996.2	4361300	38074	92.56	42.1031	32604	70	6.06061	69.33	29.2532	22.9059	363983	99.71	98.54	38.76	12.03	76.19	64.47	17.29	881	837.81	42680	1.1558	131.696	1082	9475
Huangshi	2012	2	0	6	1	2	1070.76	1.8	0.233877	55.2	600	5.32185	3073	27.3805	99.13	7	4115000	27483	30079.7	5161500	42703	91.75	46.8887	42276	72	2.85714	72.36	30.5316	25.4039	405148	100	98.68	38.06	12.44	85.1	100	18.87	710	770.51	50000	1.21844	167.3	1135	9580
Huangshi	2013	3	0	8	1	3	1254.21	1.6	0.274015	62.02	600	5.46419	3108	23.9421	99.55	3.2	4610300	18100	33550.6	5971800	46749.9	91.66	52.1825	49000	88	22.2222	79.11	33.3797	28.1502	647833	100	98.72	31.98	12.37	90.4	100	19.35	820	823.45	54961	1.14523	139.756	1269	13220
Huangshi	2014	4	0	8	1	6	1414	1.84	0.308933	72	690	5.94192	3721	31.6862	99.58	4	5197000	18836	37514.8	6610304	49796	91.38	53.4744	55000	88	0	71.61	30.2152	17.8529	781197	100	85	39.1	10.91	90.6	100	18.13	836	842.15	49785	1.18928	139.359	1285	12645
Huangshi	2015	4	0	8	1	6	1583	2.11	0.345867	100	700	8.1778	3698	31.5819	99.61	11.37	5823600	19245	41655	7318756	50053	91.16	44.5522	12693	88	0	72.21	30.4684	17.7242	958174	100	98.77	38.41	11.2	90.9	100	18.33	1267	854.15	53438	1.07992	160.734	1311	13233
Huangshi	2016	4	0	8	2	7	1880.6	0.4	0.41043	117.5	714	9.03521	3729	31.4815	99.64	7.24	6495900	19621	44549	8116030	53033	91.26	47.3959	14600	79	-10.2273	76.25	32.173	24.9119	827128	100	98.98	38.5	11.85	90.6	100	19.98	1271	865.95	69433	1.82825	156.315	1397	15400
Huangshi	2017	4	0	8	2	7	2220.3	0.4	0.484552	141.2	141.5	9.5508	3782	49.4465	99.65	5.35	7232800	23455	48801	8898259	59943	99.29	49.5342	15790	81	2.53165	78.12	32.962	25.3263	1114070	100	98.97	38.49	11.79	90.79	100	19.89	985	880.35	94208	1.39299	159.812	1500	12094
Huangshi	2018	4	0	8	2	7	2684.99	0.69	0.586009	169.2	240.42	10.6694	3678	49.4505	99.65	5.32	8032700	26554	54437	9698780	64249	93.97	47.4715	18145	82	1.23457	80.29	33.8776	26.4005	1078493	100	99	38.55	12.5	93.5	100	21.74	944	915.25	110312	1.91836	167.667	1760	12535
Huangshi	2019	4	0	8	2	13	3222	0.76	0.703199	200.54	284.51	11.3603	2872	22.7106	99.73	4.28	8982700	27144	56185	10759135	71511	94.14	44.9965	21820	82	0	85.42	36.0422	28.9022	1298309	100	99.11	38.02	16.8	94	100	28.47	1000	1211.89	120127	1.82495	173.945	1820	13405
Yichang	2005	5	3	5	0	0	862	18.1941	0.0418184	53.8	4174.24	9.41759	1466	30.651	96.9	1.62	2264980	28554	11824.2	3347064	28819	86.02	47.2938	20161	70	1.40519	95.82	2.25565	23.554	228462	100	90.3108	40.4173	8.8738	7.81355	88.5387	14.3229	2150	890.59	52993	0.178886	90.664	1476	10966
Yichang	2006	8	3	11	0	0	901.81	28.98	0.0442223	65.09	5319.6	9.97681	1552	30.7248	96.96	2.58	2622401	28430	12732	3787270	28089	87	43.6077	19830	71	1.42857	71.41	1.68103	26.2636	251018	90.5	50.01	40.51	8.81	18.61	90.29	13.5	1247	910	56555	0.177659	98.5308	1416	11128
Yichang	2007	8	3	11	0	0	1000.05	34.05	0.0491306	67.52	6315.4	8.8383	1365	30.8798	99.2	2.59	3113394	28173	18186.8	3959585	32804	86.56	45.0817	14112	73	2.8169	115.13	2.71022	26.5145	313389	100	92.14	35.36	10.44	82.19	95.36	16.04	1253	825.89	48985	2.21106	113.421	1375	11403
Yichang	2008	9	3	11	0	0	970	22.25	0.0471422	65.09	5885.3	6.7393	1400	31.0406	99.31	1.4	3881931	30477	19744.2	5047820	35390	86.66	42.0423	16013	82	12.3288	117.61	2.7686	25.6631	476095	100	92.34	40.64	10.73	84.33	91	16.2	1287	874.89	54257	1.97277	115.099	1485	12436
Yichang	2009	10	3	11	0	0	1197.22	17.49	0.0577114	75.95	3664.78	6.16599	1392	31.091	99.48	1.45	4704116	28906	19332	6088545	48593	88.16	35.0982	18136	86	4.87805	116.99	2.754	24.1365	517753	100	92.4	40.85	10.84	87.17	91.01	17.28	957	1072.2	58890	1.46241	122.236	1623	13956
Yichang	2010	10	3	11	1	0	1519	23.23	0.0731469	100.34	5455.58	6.72436	1461	31.2157	99.5	-3.15	5507875	22986	22670.8	14158629	38181	88.6	35.9793	20652	92	6.97674	125.61	2.95692	25.4079	765684	100	92.79	40.88	10.88	89.59	100	17.31	988	986	69493	1.48143	126.205	1669	15082
Yichang	2011	11	3	11	1	0	1905.43	24.86	0.0915524	141.28	6033.67	6.78019	1443	31.2437	99.42	0.6	6361488	22858	25977.8	8566722	52673	88.76	47.8726	18520	102	10.8696	135.21	3.18291	26.9925	1268282	100	92.85	40.05	14.09	90.46	89.3	18.8	1020	1264.7	69426	1.54252	133.686	1763	16575
Yichang	2012	11	3	11	2	1	2606.44	32.9	0.125182	195.92	7053.94	7.90172	1491	31.4035	99.17	2.4	7391009	23184	28696.7	10331118	61517	87.84	51.834	22876	124	21.5686	130.56	3.07345	25.9343	1218168	100	92.85	41.08	14.1	90.48	90.64	20.3	1053	1332.28	78176	1.62352	141.825	1834	19112
Yichang	2013	14	3	16	3	1	3286.03	34.34	0.157483	255	8273.1	9.23597	1535	31.842	99.58	3.9	8600386	23531	33030.2	12000980	68845.9	88.07	57.172	27002	153	23.3871	136.36	3.18301	25.0597	1497044	100	92.86	41.25	14.15	91	91.58	21.29	1031	1355.69	88259	1.74343	149.415	2273	21821
Yichang	2014	17	3	16	5	1	4049.42	35.58	0.193749	330.17	9759.4	10.7244	1626	31.968	99.61	4.7	9645296	17673	39475.8	13230735	76369	88.78	61.3159	31151	162	5.88235	148.42	3.49388	25.6425	1522045	100	92.87	41.35	14.24	91	92.86	21.34	1166	1389.25	62445	1.51498	147.785	2075.21	23075
Yichang	2015	17	4	16	6	1	4692.83	39.32	0.222899	442.29	12400	13.2928	1709	32.2166	99.59	3.94	10894748	19430	43282	14744387	82360	89.06	63.085	35450	165	1.85185	158.24	3.73736	34.2559	1907703	100	93	41.38	14.29	91.99	93.63	21.67	1163	1430.56	67720.5	2.55169	145.972	2072	24008
Yichang	2016	19	4	16	6	5	5612.24	43.29	0.266393	592.33	14800	16.2251	1689	32.2335	99.59	4.18	12403273	23896	47193	16823212	89978	89.25	56.4015	39149	167	1.21212	167.31	3.95158	36.8699	1872867	100	95.14	41.4	14.59	93.69	99.64	22.28	921	2031.35	72996	2.57317	147.503	6190	24949
Yichang	2017	19	4	16	6	5	6572.9	45.33	0.31174	702.56	16800	18.5052	1782	32.1429	99.62	-4.27	13303340	25858	50498	18554358	93331	95.24	49.0213	25634	170	1.79641	169.84	4.01134	37.3259	1477639	100	95.87	42.31	14.32	94.04	99.74	22.28	817	2146.35	143923	2.90789	146.003	3220	21309
Yichang	2018	21	4	16	6	5	7691.28	46.95	0.364495	855.86	19600	21.378	1721	32.398	99.62	4.33	14840103	29577	54870	20022293	98269	90.49	47.1098	27696	176	3.52941	175.77	4.15139	38.5469	1.97816e+06	100	96.64	41.29	14.98	96.3	100	27.19	797	2312.42	165178	2.81308	147.094	3410	22232
Yichang	2019	23	4	19	6	12	8852.98	47.53	0.419242	971.62	19800	22.087	1740	32.7366	98.73	4.08	16649965	29577	60135	22502292	107830	90.67	40.3331	30191	179	1.70455	179.11	4.23028	38.9398	2478686	100	97.33	40.33	12.59	96.6	100	29.59	780	2569.84	179367	2.77335	153.473	3630	22093
Xiangyang	2005	1	2	6	0	0	626	1.82	0.0318303	28.7	671.83	5.11971	2552	37.6477	95.19	3.73	2412090	39464	10196.6	3882657	16966	79.15	38.1789	3625	83	25.0377	70.01	1.90659	10.7036	177676	94.7216	85.9513	38.8591	7.95708	39.7153	100	11.5348	1176	597.38	46757	0.31567	40.2723	1184	12390
Xiangyang	2006	1	2	10	0	0	690.22	2.02	0.0350963	34.54	892.91	5.22105	2229	37.3583	94.9	7.05	2779715	39924	11279.7	4492797	19407	81.28	36.3116	9284	93	12.0482	78.42	2.13562	32.4235	228072	98.41	89.6	38.12	7.09	52.72	100	13.25	1216	638	52846	0.286394	39.2018	1075	13026
Xiangyang	2007	1	2	10	0	0	750.1	2.56	0.0381596	39.51	1006.09	5.13233	2254	37.5069	93.57	7.35	3288720	40221	15381.5	4697415	22500	82.18	33.5768	10700	93	0	78.42	2.13562	31.1131	189639	100	91.29	36.71	9.94	70.01	100	13.31	1276	655.67	53284	1.34166	40.1993	1218	12777
Xiangyang	2008	1	2	10	0	0	820.05	3.0843	0.0417326	47.82	1473	4.87246	2276	37.5663	93.6	6.99	4102895	41044	17907.7	5747856	26655	82.48	31.0999	16928	95	2.15054	79.26	2.1585	29.928	261372	100	93.78	37.77	10.09	75.02	100	13.52	1276	655.67	62006	1.26485	42.7102	1235	14627
Xiangyang	2009	1	2	10	1	0	993.51	3.6672	0.0505565	60.94	1571.58	5.16339	2287	37.6562	93.75	7.39	5005574	41292	20290.4	6875842	32284	83.33	24.9866	25073	96	1.05263	80.35	2.18818	29.7875	375704	99.53	95.68	37.76	10.04	81.32	100	14.31	1283	655.67	80513	0.965891	62.5136	1312	16003
Xiangyang	2010	1	2	10	1	0	1397.48	4.4674	0.0710782	85.91	2642.09	5.70157	2283	38.0293	98.71	8.52	5712365	41822	24442.1	6882468	27969	84.74	27.5868	32606	107	11.4583	90.58	2.46678	24.3474	820912	99.62	96.98	36.38	10.75	82.46	80.51	15.4	811	688	74928	0.979306	63.5559	2560	17837
Xiangyang	2011	1	2	10	1	0	1804.55	4.7588	0.0917127	117.8	2694.59	5.60566	2364	37.9549	98.79	8	6866395	36292	25768.8	9268491	38671	86.33	39.257	31290	116	8.41121	99.58	2.71187	25.4144	1094132	96.72	99.26	45.55	10.5	83.19	87.37	15.83	835	741.24	79415	1.1242	95.2662	1400	18563
Xiangyang	2012	1	2	10	2	1	2348.8	4.8489	0.119305	148.85	2947.1	5.98817	2538	38.0135	99.01	0.9	8001396	38705	29119.3	11155759	45167	85.72	44.5442	43738	144	24.1379	107.61	2.93056	27.1701	1450516	97.91	99.28	45.3	11.48	87	89.82	16.19	1008	827.72	96254	1.45181	104.281	1500	22105
Xiangyang	2013	2	2	15	4	1	2824.2	4.8872	0.143405	179.01	2986.1	6.42904	2542	38.0944	99.08	0.7	9255050	41801	28493.7	13200452	50509.2	86.26	52.4938	53746	157	9.02778	112.26	2.70571	27.6979	2054764	99.06	99.83	45.22	13.86	88.12	98.9	18.49	1145	827.72	100584	1.2799	108.595	1570	26093
Xiangyang	2014	3	2	15	5	2	3252.5	4.9	0.165124	219.2	3685.5	7.07412	2809	38.2032	99.15	-0.9	10305652	38919	43470.1	15413900	55924	87.17	56.9121	56946	157	0	125.4	3.41596	27.6582	2218621	100	99.86	40.12	13.28	88.85	99.1	17.56	258	855.08	106726	4.29011	88.2603	1740.46	28611
Xiangyang	2015	4	4	15	5	2	3544.8	5.3	0.179952	259.8	3692.3	7.74887	3099	37.9729	98.06	9.79	11650952	35586	48022	17391292	60319	88.11	58.0151	72780	188	19.7452	163.28	4.44783	24.2906	2308900	100	99.49	38.03	12.65	89.33	70.65	18.08	1363	1092.42	112652	3.44756	86.1371	1865	31458
Xiangyang	2016	5	4	15	5	3	3990.2	5.3	0.202529	294.7	3715.6	8.04138	3279	38.0471	98.27	6.93	13252553	32461	50677	19619551	65663	88.34	50.1305	82426	190	1.06383	170.3	4.63906	23.3562	2451800	100	99.98	38.69	12.43	90.53	88.13	17.61	1783	982.94	127469	3.23472	84.5337	2033	32107
Xiangyang	2017	5	4	15	6	3	4541	5.4	0.230454	338.4	3059	8.37518	3298	38.3446	97.24	1.46	14819016	33961	58706	21106963	71990	93.21	49.053	91560	191	0.526316	175.21	4.77281	21.4128	2439237	100	99.64	38.69	12.42	93	100	17.74	1783	1024.21	166709	3.58242	85.0473	2290	24194
Xiangyang	2018	7	4	15	6	3	5494.5	5.5	0.278792	412.9	3251.2	9.63047	3542	38.5135	97.08	7.11	16589570	36220	67488	23291947	76125	90.38	44.0439	88015	199	4.18848	191.83	5.22555	21.5237	2.3136e+06	100	100	38.74	14.35	94.01	100	17.47	1505	1054.17	192244	4.50468	68.9324	2370	24938
Xiangyang	2019	8	4	18	6	6	6024.22	5.2	0.305628	446.98	2443.82	9.32202	4139	38.6441	97.07	5.27	18628355	34698	69683	26408149	84815	90.66	41.1465	95797	206	3.51759	174.51	4.75375	20.9215	2187956	100	100	40.49	15.09	95	100	15.14	1487	1823.14	136325	3.70595	86.6085	2680	25404
Ezhou	2005	1	0	1	0	0	115	0.6342	0.0768844	7.1	250.22	4.97223	1658	100	99.13	5.18	621176	26000	10275.9	690506	13908	83.87	47.4492	2843	46	2.22222	44.74	2.97473	9.72009	47583	100	83.2623	31.1299	7.22776	5.48342	97.0213	14.1193	436	546.46	22041	0.270687	77.8949	325	2518
Ezhou	2006	1	0	2	0	0	125.99	0.5524	0.0841372	7.86	128.77	4.73037	1650	100	98.5	4.06	715565	28200	11501.3	757400	16367	85.07	47.71	6633	46	0	46.2	3.07181	10.4444	65128	98.92	83.27	32.53	8.97	5.82	97.46	14.48	450	943	26002	0.473801	83.2582	330	3235
Ezhou	2007	1	0	2	0	0	140.26	0.594	0.0936529	8.85	224.93	4.32629	1642	100	99.59	3.8	845791	19000	19149	802500	20263	84.66	47.6844	8075	46	0	45.13	3.00066	10.5219	74015	100	85.3	25	9.16	6.21	98.73	15.23	480	690	26601	1.192	87.2161	338	2926
Ezhou	2008	1	0	2	0	0	161.98	0.5226	0.108047	10.56	136.15	3.94925	1651	100	99.74	1.77	1048869	11900	16182.6	976888	26142	84.61	44.6578	9336	47	2.17391	46.71	3.10572	10.3516	101502	100	87.52	37.27	11.37	6.21	99.8	16.56	510	835	29706	1.03088	111.402	348	3113
Ezhou	2009	1	0	2	0	0	212.43	0.6162	0.141653	12.98	233.57	4.05899	1654	100	99.82	3.03	1266789	12100	12721.2	1210900	31310	86.41	38.126	10514	47	0	46.85	3.11503	10.3532	72000	100	88.69	37.97	11.71	50.06	100	17.61	524	875	34062	0.756072	87.0198	358	3579
Ezhou	2010	1	0	2	0	0	284.54	0.4776	0.178807	17.96	103.19	4.56124	1685	100	99.83	5.61	1350527	13000	13818.4	1417068	37943	86.99	36.4165	12400	52	10.6383	51.79	3.24906	11.8658	92575	100	89.64	37	14.13	72	100	19.38	248	997	36387	0.760958	92.919	368	3580
Ezhou	2011	1	0	2	0	0	376.66	0.5205	0.236625	24.73	156.68	5.05822	1702	100	99.84	7.7	1537236	13233	26040.6	1681553	46756	87.57	46.4149	13800	56	7.69231	55.78	3.49937	12.3445	155875	100	92.29	35.25	14.75	81.81	100	22.36	352	757	39248	1.12888	104.826	402	3800
Ezhou	2012	1	0	2	0	0	395.37	0.42	0.2483	33.6	201.56	6.00768	1706	100	99.95	5.5	1812710	13035	27544.9	1981304	53192	87.64	52.6714	16450	60	7.14286	55.78	3.49937	13.2935	102606	100	93.18	36.21	15.2	80.52	100	24.34	372	817	46383	1.24882	115.174	409	3780
Ezhou	2013	1	0	4	0	0	482.62	0.5	0.302707	41.37	98	6.56679	1727	100	99.95	4.6	2051031	9300	29627.5	2367500	59790.6	87.56	54.2465	16200	60	0	60.07	3.76378	15.2418	128935	100	94.49	34.38	14.94	80.13	100	25.84	564	922	52217	1.44696	119.454	389	4410
Ezhou	2014	1	0	4	0	0	542.94	0.2358	0.340763	50.2543	77.71	7.32553	1732	100	99.95	7.5	2302823	2598	34041.6	2676000	64851	88.18	56.525	21094	64	6.66667	63.99	4.01443	16.1932	155481	100	95.39	32.44	14.95	81.97	100	27.56	414	1036	50565	0.775511	134.301	410	5133
Ezhou	2015	1	0	4	0	0	660.95	0.15	0.414743	57.9866	38.02	7.94647	1740	100	99.95	15.93	2619471	3410	37215	2988400	68924	88.41	55.5806	24450	64	0	64.26	4.03137	16.2118	179142	100	95.45	32.37	14.91	82.05	100	11.88	380	1058	54063	0.952161	138.317	410	5306
Ezhou	2016	1	0	4	0	0	576.72	0.06	0.361844	52.6478	34.55	6.60174	1741	100	99.89	8.73	2984536	3519	41189	3350300	74983	87.81	52.8069	27087	64	0	64.4	4.04015	16.1256	186260	100	95.49	32.38	14.93	85.29	100	11.95	382	1105	60834	2.99253	156.721	420	5804
Ezhou	2017	1	0	4	0	0	595.9	0.0613	0.373409	54.7097	15.48	6.04027	1788	100	99.89	7.43	3368038	7994	46920	3705879	84452	88.73	50.1244	29256	64	0	64.55	4.04449	16.2047	260417	100	98.12	32.96	15.42	93.03	100	12.02	433	1105	42252	3.72497	145.117	450	4486
Ezhou	2018	1	0	4	0	0	621.24	0.0598	0.389286	58.3794	16.06	5.80822	1861	100	99.88	5.24	3790408	7798	51741	3982600	93317	90.63	47.2686	3857	64	0	64.55	4.04449	16.116	325559	93.32	96.74	33.85	15.27	93.22	100	11.55	425	1105	51000	2.45125	135.09	1050	4205
Ezhou	2019	1	0	4	0	0	796.51	0.0121	0.499074	61.087	4.32	5.35877	4909	100	99.87	3.1	4218648	8784	56038	4440900	106678	91.19	47.9214	4400	36	-43.75	36.03	2.25752	7.22481	546734	100	99.04	43.21	15.88	121.9	100	19.05	392	581.16	59100	1.16489	141.196	1070	4002
Jingmen	2005	0	2	2	0	0	380	0.405	0.0306679	13.4	170.19	4.36405	645	22.1905	83.83	2.59	1120114	14982	11570.6	2056564	17860	74.84	37.9967	8377	51	4.16667	51.25	2.36066	19.7089	39956	98.385	98.1725	44.5268	7.81768	51.5612	100	13.3234	404	455.3	17628	0.104977	66.74	448	5976
Jingmen	2006	0	2	4	0	0	437.76	0.9	0.0353644	15.89	316.99	4.62898	1662	22.1405	84.25	6.54	1281102	13256	12988	2319576	21487	75.33	34.9429	8890	45	-11.7647	44.6	2.05435	16.6667	67455	94.57	94.57	47.71	10.02	51.86	100	16.06	400	370	17965	0.0868902	65.3667	465	6472
Jingmen	2007	0	2	4	0	0	507.71	1.09	0.041019	18.34	413.62	4.44432	1749	22.2025	94.95	4.95	1515731	13333	17202.1	2473268	25041	75.39	25.1607	10300	45	0	44.6	2.05435	18.9512	88191	100	100	44.3	11.14	52.02	89.13	16.45	399	403	17635	0.88431	68.8616	483	7758
Jingmen	2008	2	3	4	0	0	543.3	1.2	0.0438971	21.88	535.01	4.27629	1904	22.3651	95.61	6.23	1888616	17083	20327.4	3070719	30605	75.19	30.401	11909	49	8.88889	48.53	2.23538	20.0652	131637	100	100	45	10.29	51.42	99.47	16.03	346	413	27427	1.04077	65.2161	578	7436
Jingmen	2009	3	3	4	0	0	662.14	1.46	0.0534989	29.86	619.62	5.04635	1936	22.561	95.98	5.28	2288245	17529	23426.5	3670906	37190	77.58	22.2116	13892	50	2.04082	49.95	2.30078	19.912	216965	100	100	44.38	10.25	52.04	70.03	16.33	365	428	23331	0.804812	61.0231	589	8680
Jingmen	2010	3	3	4	2	0	864.03	1.91	0.0698114	40.17	518.38	5.55046	2412	22.8096	96.57	1.71	2529826	17707	28055.4	3172094	25509	80.13	24.3539	16309	50	0	50.5	2.32612	20.2108	290316	100	100	39.92	10.26	57.86	86.02	13.79	429	475	20556	0.753312	63.7017	610	8877
Jingmen	2011	3	3	4	2	0	1100.63	1.86	0.0888818	53.07	512.69	5.66505	2427	22.1928	97.34	3.1	2982354	17523	26015.1	5222402	32765	82.33	31.4236	18687	52	4	51.82	2.16729	21.1705	410439	100	100	39.83	10.2	71.56	66.8	14.45	489	485	29477	0.774768	65.9854	497	9994
Jingmen	2012	3	3	4	3	1	1501.82	2.29	0.12126	74.96	577.81	6.92465	2448	23.3874	97.53	4.2	3470485	17969	29174.6	6184100	37649	83.54	35.6444	21656	53	1.92308	53.18	2.22417	22.3014	474282	100	100	39.56	10.11	85.35	67.85	15.57	489	500	35384	1.03483	70.1422	1073	10881
Jingmen	2013	4	3	8	4	1	1804.96	2.15	0.145688	90.29	523.4	7.53559	2499	22.4402	97.64	1.5	3954849	17831	31019.4	7327445	41667.6	84.18	37.6865	26275	54	1.88679	54.05	2.26056	21.6052	633120	100	100	39.67	10	85.58	100	16.29	500	526	38742	1.34817	70.5552	1076	13339
Jingmen	2014	4	3	8	4	1	2006.46	1.9189	0.161914	107.35	833.082	8.22836	2027	22.5108	98.17	2.5	4517795	11017	35967.6	8362473	45378	84.89	39.0164	29559	55	1.85185	55.03	2.30155	23.6338	835296	100	100	39.94	10.45	86.19	100	17.38	502	550	38313	1.57881	67.962	1141	14533
Jingmen	2015	4	3	8	4	1	2160	1.7926	0.174282	129.58	843.561	9.37009	1995	20.004	98.21	4.79	5414269	13035	39516	9602600	47999	85.53	35.6034	34000	58	5.45455	58.05	2.42785	18.8571	809114	100	100	39.66	11.62	86.42	83.7	19.45	557	561	39894	2.12761	47.0694	878	15579
Jingmen	2016	5	3	8	4	1	2436.12	1.7785	0.196541	146.26	808.569	9.65023	2124	20	98.25	5.09	6142260	12463	43245	10979400	52470	85.99	37.1734	37630	63	8.62069	63.48	2.65496	18.3311	717212	100	100	36.81	11.83	96.14	100	20.57	557	576	44653	2.3565	42.2467	1085	15743
Jingmen	2017	5	3	8	4	1	2656.48	1.8188	0.21431	164.41	883.528	9.91485	2225	20.068	98.12	5.98	6880800	15388	48129	12048041	57357	94.61	37.8339	41935	63	0	63.48	2.65496	17.2674	704862	100	100	41.43	13.99	96.53	100	21.11	544	593	87502	2.35866	46.068	1150	12303
Jingmen	2018	5	3	8	4	1	3056.4	1.9362	0.24656	187.99	770.13	10.2008	2299	22.1843	98.68	5.18	7725100	17987	52376	13067025	63742	87.76	39.2704	46065	64	1.5873	63.74	2.66583	16.991	814955	100	100	43.35	13.8	97	100	21.01	566	598	99732	2.668	52.9659	1080	13165
Jingmen	2019	5	3	8	4	3	3268.57	2.04	0.263674	198.46	813.258	9.78476	2339	22.3368	99.44	2.71	9170601	15948	55899	14674502	70203	88.05	37.6184	49337	66	3.125	65.7	2.7478	17.0104	1117545	100	100	40.78	13.25	97	100	21.3	604	602	109590	2.9006	64.2612	1130	14147
Xiaogan	2005	1	0	2	0	0	310	0.068	0.0348	11.72	88.67	3.27391	1120	17.6479	93.76	4.16	1613510	25810	9449.49	2408108	8569	73.77	38.5604	8485	44	0.0454752	43.23	4.56977	11.8477	66749	97.2689	85.119	37.9263	8.51015	3.32523	22.8	18.5049	322	86.95	20393	0.295529	45.1157	650	7007
Xiaogan	2006	1	0	3	0	0	312.14	0.469	0.0350852	12.59	166.541	3.14802	6289	17.8821	94.31	6.81	1835181	26481	10630.2	2719271	9151	75.35	30.3924	9536	32	-27.2727	32	3.38266	2.37664	99051	96.04	86.01	38.44	8.69	7.97778	23.6	18.23	364	287	23862	0.254742	46.8668	675	7137
Xiaogan	2007	1	0	3	0	0	429.13	0.87	0.0482604	23.15	312.798	4.86675	3268	18.078	97.71	5.98	2182386	28467	14437.2	2865239	9514	77.3	30.467	11297	32	0	26.16	2.76533	2.38715	147331	97.12	88.26	33.28	8.89	19.14	28.84	18.62	406	287	25546	1.10224	54.5456	691	7369
Xiaogan	2008	2	0	3	0	0	508.07	1.15	0.0571515	29.1	587.5	4.97565	3261	17.8761	96.51	5.04	2704515	29762	16280	3538811	13269	77.79	39.4484	13881	32	0	26.16	2.76533	2.38607	182246	97.39	88.56	38.74	9.15	45.92	35.34	18.77	406	288.5	29237	1.17243	56.424	703	7920
Xiaogan	2009	4	1	3	0	0	643.46	1.3	0.0723636	37.39	685	5.62621	3263	18.3118	96.97	6.6	3268950	26438	16490.9	4291188	16324	78.43	24.5636	15688	33	3.125	26.19	2.7685	2.39656	288426	98.03	89.27	38.74	9.25	84.89	37.16	19	406	320.5	22112	0.848741	59.8982	739	10077
Xiaogan	2010	4	1	3	0	0	822.86	1.68	0.092541	48.26	820	6.09705	3265	17.9964	97.11	5.01	3852416	21400	21470.2	3896037	16630	78.62	25.6061	17289	33	0	26.22	2.57059	2.40678	436570	97.4	90.15	40.21	10.06	85.18	37.5	19.47	484	335	37060	0.794221	50.6619	769	9538
Xiaogan	2011	5	1	3	0	0	995.18	2.066	0.111924	57.77	1020.1	6.09742	4076	18.0753	97.33	4.3	4571575	31849	25523.2	6483104	19880	79.64	45.184	20044	35	6.06061	26.29	2.57745	2.48307	461783	96.34	92	42.17	10.96	91.46	10.92	16.78	484	363.46	39948	1.2419	51.955	827	11681
Xiaogan	2012	5	1	3	0	2	1182.59	2.36	0.132991	69.93	1014.66	6.35786	4420	18.1628	97.59	6.3	5318431	33963	28179.8	7922303	20934	79.64	34.4427	23773	38	8.57143	26.36	2.58431	2.48027	571542	96.62	92.96	45.12	11.43	92.3	100	18.21	316	396.39	48130	1.15723	52.1522	856	11681
Xiaogan	2013	5	1	5	1	4	1485.95	1.06	0.166892	88.68	499.31	7.18349	4449	18.2025	99.11	7.3	6026400	32374	31602	9431692	25581.6	80.38	39.0744	33724	62	63.1579	26.56	2.60392	2.47469	883858	97.03	93.55	45.15	11.56	95	100	18.53	484	407.82	55243	1.15042	71.4827	865	14484
Xiaogan	2014	5	1	5	3	7	1598.91	1.09	0.179574	99.6261	670.9	7.38313	4535	18.4326	99.01	7.7	6893302	22553	35649	10831626	27891	81.39	42.3873	31061	70	12.9032	41.93	4.11078	9.21348	1116138	100	94.63	36.83	9.05	85.43	100	22.66	484	451.73	53576	1.36942	74.6243	810	17097
Xiaogan	2015	5	1	5	5	7	1838.94	1.08	0.206512	114.57	662.25	7.89035	5553	18.4888	99.06	8.75	7971360	27610	39315	12384281	29924	82.19	42.28	34501	74	5.71429	50	4.90196	17.7111	1396508	100	96.61	36.08	9.03	95.9	100	23.1	484	475.84	56643	2.68602	83.2035	992	18124
Xiaogan	2016	5	1	5	5	8	2116.07	1.17	0.237625	131.55	682.12	8.37125	4954	18.3556	98.99	7.91	8836626	25765	42666	13895278	32236	82.14	36.3901	37269	79	6.75676	53.46	5.24118	16.3048	1160942	100	100	39.32	9.6	95.9	100	23.2	484	526.85	64179	2.69117	83.5564	1063	18856
Xiaogan	2017	5	1	5	5	8	2389.8	1.21	0.268532	150.56	693.26	8.66837	4764	18.4971	98.95	1.75	9732910	26693	45100	15095718	35486	89.82	36.5207	31515	85	7.59494	54.4	5.34381	16.4852	1333769	100	100	39.57	9.7	96.01	100	24.1	484	545.68	124115	2.92086	66.0462	1240	14866
Xiaogan	2018	6	1	5	5	8	2673.51	1.32	0.300408	169.53	767.25	8.88902	4979	18.5328	99.03	6.87	10854683	15007	48481	16499585	38900	84.99	34.0345	34979	90	5.88235	55.4	5.44204	16.7537	1455346	98.59	96.39	39.37	9.31	96.03	100	25.74	452	587.68	143747	2.76921	68.7722	1320	16312
Xiaogan	2019	7	1	5	5	11	3020.07	1.55	0.339355	194.38	905.36	8.47482	5343	18.6408	99.16	4.9	12131605	25329	51904	18442284	46772	86.53	33.1506	38579	93	3.33333	56.39	5.53929	17.0566	1771622	100	97.43	39.26	9.11	96.51	100	24.62	402	781.3	157540	2.74553	70.7029	1720	16646
Jingzhou	2005	2	1	5	0	0	387	2.1954	0.0273985	19.6	868.16	5.1701	714	17.3398	86.72	4.42	2215973	46339	9744.39	3459234	10278	70.25	30.4973	6900	62	3.57501	59.91	3.8014	14.8381	93470	73.8933	41.9556	27.5541	4.26222	39.5928	45.5516	6.64622	499	725	30639	0.213351	152.891	1224	10317
Jingzhou	2006	2	1	9	0	0	434.05	2.34547	0.0307213	22.05	751.991	5.17026	10528	17.3234	88.52	4.63	2540681	45192	11279.6	3957341	12998	71.07	30.0042	8738	63	1.6129	63.42	4.02411	13.8882	127031	95.54	55.83	35.4	6.2	18.38	45.55	11.31	520	1016	35611	0.241954	181.111	1114	10978
Jingzhou	2007	2	1	9	0	0	512.56	2.77	0.0362781	27.2	982.1	5.38513	10745	17.2668	88.64	3.93	2995892	44015	14451.6	4316300	15268	70.32	28.7595	10011	63	0	64.03	4.06282	13.9871	152831	100	98.84	28.64	6.02	28.37	45.55	10.97	614	1072.07	38576	0.244527	171.742	1246	10265
Jingzhou	2008	2	1	9	0	0	564.02	2.89	0.0399092	31.75	1083	5.20901	10613	17.7054	88.42	3.53	3706002	49374	16239.4	5311664	18725	69.88	28.1614	11686	63	0	64.88	4.11675	14.2015	200463	100	89.91	35.37	6.03	48.66	45.6	10.96	677	1072.07	40891	0.696891	185.3	1124	13425
Jingzhou	2009	2	1	9	0	0	649.78	2.89	0.0459465	34.77	628	4.9605	10692	17.6497	89.68	3.54	3447200	50874	18897.7	6195022	20265	70.8	27.8619	13089	63	0	65.65	4.16561	13.8279	327535	98.39	89.04	39.19	8.09	55.71	45.7	10.76	733	1207.7	51519	0.62187	177.378	1048	14455
Jingzhou	2010	2	1	9	0	0	916.24	3.6695	0.0652788	51.75	865	6.25228	10721	17.1324	90.7	-7.24	4710826	54222	24567	4610723	14707	72.39	26.7051	5600	66	4.7619	66.4	4.2132	13.5106	270698	98.27	91.02	39.79	9.51	80.07	33.745	10.61	1103	1208	54610	0.554261	179.042	1064	15918
Jingzhou	2011	2	1	9	0	0	1205.34	4.4993	0.0858529	70.65	1309.49	6.85338	10732	17.0062	95.27	4.2	5568000	56200	25052.2	8485769	18288	74.58	22.4802	7429	68	3.0303	67.8	4.4782	13.9349	487819	98.41	91.47	39.07	9.3	81.7	21.79	10.44	1185	1268.44	57887	0.899728	168.096	1112	17625
Jingzhou	2012	3	1	9	0	0	1570.46	5.5459	0.112036	91	1627.85	7.65344	10972	17.036	96.32	1.8	6505411	56483	31177.5	10057615	20912	75.52	25.0241	9020	69	1.47059	69.05	4.38135	13.5827	415063	98.43	94.22	39.78	9.69	83.9	37.4	11.3	729	1361.38	67844	0.997998	171.322	1116	20569
Jingzhou	2013	3	1	11	0	0	1901.15	5.605	0.13524	111.26	1653.85	8.41353	10138	16.9289	97.04	3.6	7382647	57808	36027.3	11806677	23299.7	76.1	28.1147	10824	72	4.34783	71.77	4.58301	16.9422	564061	99.02	96	39.05	10.44	90.17	46.35	12.24	763	1650.54	64942	1.19281	171.673	1148	23447
Jingzhou	2014	3	1	11	1	0	2267.45	1.9766	0.160964	137.744	483	9.3231	9221	16.9021	96.57	0.1	8314421	56424	41742.2	13452373	25774	76.56	31.9109	12200	74	2.77778	73.7	4.36353	17.6312	1124809	99.71	99.84	39.26	11.44	90.6	42	14.61	728	1706.63	117746	1.40383	169.824	1172	23188
Jingzhou	2015	3	1	11	3	0	2723.64	2.0011	0.191367	165.43	508	10.4208	9389	15.2195	96.51	2.6	9461414	36200	39565	15380686	27781	77.8	40.1762	13295	82	10.8108	82.44	5.23096	18.7367	869639	99.81	99.87	36.21	10.11	91.06	42.28	13.11	904	1732.6	127587	2.04514	151.521	1199	24500
Jingzhou	2016	5	1	11	4	0	3268	2.0847	0.229592	200	510	11.6014	9760	16.8731	96.67	3.99	10561334	23595	43111	17615992	30284	77.84	30.0097	14360	86	4.87805	86.17	5.46764	19.3023	1100683	99.81	99.87	36.04	10.45	92.01	100	12.18	880	1812.33	137427	2.2701	142.084	1242	26751
Jingzhou	2017	5	1	11	4	0	4160	2.1359	0.292223	260	511	13.5441	9657	16.8224	96.53	0.03	11685700	33639	56499	19335302	33902	91.66	30.1979	2978	89	3.48837	88.7	5.62817	20.9281	1760842	99.81	99.87	36.04	10.77	93.15	100	12.26	939	1832.97	147268	2.37708	148.634	1240	20440
Jingzhou	2018	5	1	11	4	0	4306	2.5422	0.302524	317	608	15.2438	9733	17.3167	96.7	3.66	12986473	40700	63569	21253289	37247	80.56	31.0065	2901	89	0	89.44	5.67513	21.6985	1556328	99.83	99.87	36.36	10.6	94.9	99.94	12.39	893	1861.83	176241	2.27179	128.448	1280	20827
Jingzhou	2019	5	1	12	4	1	5015	3.5428	0.352376	368	851	14.6498	9697	16.9545	96.26	1.89	16714652	48059	67213	23765937	45097	82.74	28.4791	4959	94	5.61798	93.87	5.95622	22.7057	2137870	99.81	99.86	37.49	12.73	95.02	100	12.22	970	1904.31	194593	1.9524	145.352	1380	21915
Huanggang	2005	0	1	1	0	0	300	0.4043	0.0172191	14.8	94.19	4.26847	981	5.12047	93.09	5.45	1609655	26500	9265.97	2937000	10937	66.85	29.8339	7031	27	6.93069	26.15	7.40793	26.0016	63593	96.9639	93.7924	31.5197	10.5991	28.0771	93.9394	16.8094	372	202.5	11891	0.252109	46.8126	1260	9896
Huanggang	2006	0	1	6	0	0	323.91	0.63715	0.018603	16.75	139	4.31013	10348	5.12251	93.05	4.53	1844664	24441	10295.2	3436000	13001	69.03	29.7227	9422	27	0	27.26	7.72238	26.1705	99650	87.84	84.9	31.14	8.44	30.7985	82	22.33	372	211	14700	0.30335	43.4878	1310	11038
Huanggang	2007	0	1	6	0	0	465.42	0.87	0.0267276	27.7	224.59	5.88488	9640	5.04391	94.15	5.26	2236588	25000	12161.7	3780000	14354	68.26	26.7624	11767	27	0	27.56	7.80737	26.193	199100	100	98.9	30.91	10.29	33.7837	94.9	24.84	340	217.1	16065	0.68515	39.2624	1370	11817
Huanggang	2008	0	1	6	0	0	515.05	1.2	0.0295913	28.2	200	4.71729	9509	4.98953	94.09	5.21	2822700	28813	15349.2	4651600	17652	67.95	25.623	13366	27	0	28.52	8.07932	26.7292	215813	100	97.55	32.64	10.47	37.0581	96.7	24.77	358	223.1	16219	0.882407	46.5218	1390	11995
Huanggang	2009	5	1	6	1	0	667.81	1.5	0.0383647	34.35	230	4.72576	9461	4.9756	94.42	5.18	3400000	27600	17486.3	5530200	23414	70.5	21.1898	15379	27	0	29.13	8.25212	27.0479	316646	97.17	95.17	32.68	10.31	40.65	97.1	24.24	368	227.1	17760	0.980315	51.784	1437	13301
Huanggang	2010	5	1	6	2	0	819.78	1.17463	0.0470272	44.45	309.59	5.17922	9444	4.93932	97.89	3.75	4074000	28393	22014	3921775	13421	71.36	21.2901	13583	58	114.815	30.03	8.29558	26.9048	612061	97.21	95.78	32.97	11.12	44.59	76.8	25.11	110	239	15340	1.14097	62.0062	1590	14272
Huanggang	2011	8	1	6	5	0	1015.32	1.3009	0.0582357	55.57	334.35	5.33763	9215	4.8372	98.74	3.8	4757454	28300	25673	8167059	16908	72.25	23.0931	2308	135	132.759	31.02	8.56906	27.347	463272	96.9	93.6	32.56	11.62	47.32	56	26.03	161	253.1	19587	1.30521	56.4585	1669	16670
Huanggang	2012	10	1	6	6	3	1205.9	1.4658	0.0691623	64.39	396	5.4088	9058	4.75809	97.41	2.8	5510426	16000	27968.1	9929129	19220	72.1	23.1354	3648	41	-69.6296	32.02	8.8453	27.1324	552968	98.01	95.02	32.85	12.86	48.55	56	25.79	132	261.1	23564	1.35496	63.7891	1740	20057
Huanggang	2013	10	1	10	6	6	1500.44	1.59697	0.0860421	78.07	171	5.86688	9124	4.7454	95.28	5.6	6264103	31176	30263.3	11978925	21348.5	73.23	26.5859	6749	47	14.6341	33.02	9.12155	27.6268	1041649	98.28	99.6	32.16	13.09	66.34	58.8	26.39	132	271.9	25784	1.64118	64.3495	1670	26176
Huanggang	2014	14	1	10	7	18	1796.71	1.73987	0.103022	100.296	210	6.88209	5994	4.73429	96.65	5.7	7156522	23578	30235.3	14049853	23128	75.53	27.8061	8690	47	0	52.22	14.4254	40.783	1355000	99.36	99.04	33.55	14.09	86.87	100	31.16	142	391.9	24219	1.59672	62.5371	1730	27661
Huanggang	2015	14	1	10	8	18	2151.48	1.89557	0.123353	121.415	300	7.65146	5996	4.67747	96.65	11.09	8809100	22817	39165	16106100	25319	76.11	27.9655	10357	47	0	52.22	14.4254	40.6565	1538000	100	99.97	33.55	14.15	90.07	62.66	31.15	248	412.5	26167	1.68835	54.8736	2063	29696
Huanggang	2016	16	1	10	8	26	2576.3	2.06519	0.147698	150.943	400	8.75928	6151	4.68541	96.65	8.35	9739400	10254	41497	18410700	27373	77.1	26.4118	12930	53	12.766	52.22	14.4254	40.4786	1989900	100	99.81	33.55	13.9	88.95	90	30.99	262	445.9	30353	1.72612	54.1995	2423	34031
Huanggang	2017	16	1	10	5	26	3085	2.25	0.176849	200.406	500	10.4453	6189	4.72973	97.28	-0.07	10831627	14641	44922	20588400	30356	93.05	29.3366	4125	52	-1.88679	52.22	14.4254	40.4474	2061602	100	99.81	33.63	13.99	89.08	89.03	31	162	450.2	133907	1.84257	58.8716	2560	20700
Huanggang	2018	19	1	10	8	26	3694.15	2.45134	0.211755	253.993	600	12.4995	6473	4.72335	97.76	7.08	12050476	20641	47091	22634100	32124	81.52	28.8511	5360	55	5.76923	52.22	14.4254	40.4474	1836612	100	100	26.27	11.79	83.98	96.87	29.83	363	451	167613	1.94894	56.5735	2700	22108
Huanggang	2019	20	1	13	8	36	4423.58	2.6707	0.253551	308.666	700	13.3082	6681	4.74255	98.04	6.61	13327800	20743	49970	25743280	36685	82.64	26.4633	5843	59	7.27273	59.15	16.3398	47.4478	2240460	100	99.95	23.57	10.08	102.87	100	25.59	363	380	186241	1.81793	55.836	3070	22489
Huanggang	2005	0	1	2	0	0	332	0.3663	0.0337051	8.4	97.9	4.16095	787	20.443	96.4	6.71	768718	35880	10180.1	1190054	8662	73.7	59.9169	1095	31	0.649351	29.6	1.98126	13.5231	16299	90.3277	72.7418	27.013	10.8713	12.2619	20	12.7338	90	154	10007	0.166741	93.3471	587	4263
Xianning	2006	0	1	2	0	0	334.04	0.38	0.0339134	9.55	149.61	4.12951	4503	20.4323	96.62	8.46	880057	31568	11134.8	1365379	10797	76.31	56.4671	6177	31	0	30.8	2.06158	13.6607	55575	86.91	70.06	27.01	10.41	16.6952	20	12.29	90	154	11848	0.173398	104.546	588	4380
Xianning	2007	0	1	2	0	0	430.25	0.54	0.0436862	15.06	176	5.30107	4676	20.7704	97.67	8.14	1058620	28661	13809.2	1528554	12746	76.16	30.483	6122	31	0	29.6	1.97333	13.6607	91982	97.71	90.34	14.38	10.32	22.7314	20	13.31	148	154	13894	1.23019	98.7975	616	4415
Xianning	2008	3	1	2	0	0	560.09	0.66	0.0568654	20.46	253	5.74514	4747	20.6516	96.96	7.44	1368050	21530	15957.6	1858442	18243	77.2	26.0575	9641	42	35.4839	29.6	1.97333	13.5159	179133	96.55	90.41	32.01	13.59	30.95	20	13.11	148	155.7	17604	0.913921	106.52	638	4500
Xianning	2009	7	1	2	0	0	715.74	1.03	0.0726874	33.9	316	8.42052	4788	20.5691	96.49	7.25	1658844	20626	17614.8	2225524	17969	78.52	22.963	11235	42	0	32.03	2.13533	13.8204	365028	96	96.29	32.01	10.8	42.14	20	13.8	148	158.3	21512	1.05282	87.4652	665	6493
Xianning	2010	9	1	2	0	0	1155.95	1.13	0.117339	59.05	523	11.4169	3320	20.563	98.01	1.78	2050400	19959	21636.8	2268775	21129	80.6	24.6053	15439	63	50	65.27	4.33976	35.3979	389482	84.34	89.55	37.6	9.34	85.5	35.79	12.58	178	240	32527	1.01768	106.544	675	7821
Xianning	2011	9	1	2	0	0	1500.98	1.31	0.152347	77.52	561	11.9445	3407	20.5892	98.99	11.6	2426017	18014	23840.9	3203602	26448	81.78	28.942	17108	63	0	61.83	4.11104	34.3318	529877	88.05	97.89	38.13	13.8	83.14	42.37	14.24	230	270	11830	1.0947	136.309	679	7717
Xianning	2012	10	1	2	2	1	2101.48	1.27	0.20925	107.7	485	14.1736	3467	20.7116	99.95	11.3	2816788	17546	26094.3	3819814	30791	80.91	31.9225	21144	64	1.5873	50.38	3.33642	34.9011	615437	92.3	99.6	41.78	14.13	87.55	82	14.16	297	286	19709	1.25536	132.766	712	10656
Xianning	2013	10	1	8	3	1	2649.08	1.28	0.264322	130.11	500	14.9556	2384	20.7654	99.7	12.8	3206400	14471	29027.6	4488289	35165.7	81.32	37.471	24674	72	12.5	40.97	2.71325	36.2354	789839	91.51	90.54	36.86	12.46	90.93	100	13.09	299	287.04	31605	1.32629	129.634	848	10288
Xianning	2014	10	2	8	4	8	3363.29	1.71	0.345093	171.635	620	17.8377	2487	20.5396	99.72	15	3617722	11881	35781.9	5163354	38770	82.16	39.7336	5880	73	1.38889	44.08	2.9328	38.0853	829623	96.27	93.64	37.68	13.03	87.59	100	12.96	320	308	29481	1.38048	135.551	901.3	11019
Xianning	2015	10	2	8	4	8	4087.87	2.13	0.419444	205.514	788	19.9986	2493	20.4687	99.81	24.23	4010414	9119	36853	5929168	41234	82.67	41.9411	6474	66	-9.58904	50.5	3.35995	38.2832	468195	97.25	94.63	38.94	13	86.75	100	13.48	330	324	32257	1.5809	133.787	928	11589
Xianning	2016	10	2	8	5	11	4748.72	2.52094	0.481822	242.101	932	21.9057	2496	20.3947	99.79	11.68	4425352	8275	41019	6845364	44027	83.36	38.5476	6998	66	0	50.5	3.35995	38.2283	405373	98.32	95.85	40.29	14.45	94.71	100	14.09	335	416	29042	1.72988	134.868	948	13716
Xianning	2017	10	2	8	5	11	5726.99	3.01	0.587572	291.84	988	23.6869	2499	20.3947	99.82	7.5	4972366	10676	44700	7671740	48798	89.4	38.6134	3174	70	6.06061	52.8	3.51297	38.6886	516314	98.21	95.95	40.85	14.47	95.14	100	30.58	442	633	99445	1.68111	102.957	1140	9632
Xianning	2018	11	2	8	5	11	6699.72	3.28	0.687346	341.277	1092	25.1024	2504	20.6557	99.77	11.36	5561773	14521	50157	8408700	53655	86.28	36.771	4031	73	4.28571	55.5	3.69261	39.9682	560263	96.81	99.08	40.43	14.68	95.36	100	30.55	262	695.17	116528	2.09813	100.177	1150	9787
Xianning	2019	12	2	8	5	21	7633.34	3.44	0.783099	393.344	1152	24.711	2506	20.6557	99.8	8.24	6230971	14681	54950	9511400	62650	87.46	33.7614	3697	73	0	57.75	3.84232	40.7836	481073	98.79	99.15	39.63	14.88	95.6	100	31.08	352	703	132960	2.36271	108.279	1290	10797
Changsha	2005	7	1	2	0	0	1795	19.42	0.153517	132.17	15128.5	9.52211	3750	33.6034	99.59	4.23	7434282	49001	21501	9544151	23968	92.5	81.2153	90203	148	2.17466	162.92	29.3022	22.9427	2282295	100	95.4996	36.9007	7.67697	37.5408	100	13.3956	2507	1450	203158	0.262232	635.185	5210	25501
Changsha	2006	7	1	6	0	0	2113	34.15	0.181669	151.95	23827.2	9.50221	3962	34.0095	99.66	4.22	8656061	47673	24616.6	10930400	39045	93.15	79.4525	120258	155	4.72973	155	27.8777	22.0493	2305640	97.37	93.48	38.04	7.21	44.25	100	13.62	2722	1529	277750	0.235484	662.65	5397	27240
Changsha	2007	8	1	6	0	0	2511	47.5615	0.216479	204.6	30439.7	10.4491	4036	34.3213	99.78	5.29	10370277	38129	27966.7	11771700	33711	93.66	80.0172	150407	181	16.7742	181.23	32.5953	25.6503	3408702	100	96.1	31.21	8.43	43.79	100	13.94	3252	1659.7	247099	3.43369	712.765	5316	30046
Changsha	2008	8	1	6	0	0	2774	36.9044	0.237829	224.19	36304.5	8.3119	2591	36.9408	99.8	5.32	12738669	43939	31833.9	14949281	45765.5	94.26	78.8959	180092	243	34.2541	210.09	21.999	30.189	3688740	100	96	36.32	8.66	54.94	100	13.43	3259	1800.65	273759	3.66482	750.096	5499	31563
Changsha	2009	8	2	6	1	0	3431	50.0929	0.294534	302.68	36489.6	8.74795	2589	36.9788	99.99	5.4	15249091	46067	34887.9	18813226	56620	95.21	78.4286	203260	249	2.46914	242.43	25.3853	41.1423	3929930	100	96	38.38	9.5	79.43	100	14.12	3553	1925.42	343932	3.43273	771.915	5872	35909
Changsha	2010	8	2	6	2	0	4169	70.2141	0.358769	371.913	44112.2	8.83846	2647	37.0524	99.95	5.45	18645314	41335	38337.7	63536758	66464	95.56	77.9213	223757	272	9.23695	272.39	28.4035	43.6508	5163283	100	98.96	36.19	9.98	90.8	100	14.32	3557	2012	344333	3.30433	779.053	6331	39983
Changsha	2011	15	2	6	2	0	4814	80.4401	0.414221	428	50483.7	8.19173	2974	45.2026	99.88	7.8	22016112	54764	44495.2	25269331	79530	95.67	81.7418	260116	306	12.5	276.86	14.4953	36.002	6843026	99.98	97.15	36.97	8.83	96.91	100	13.21	3651	2211	417589	2.96133	787.032	9534	42954
Changsha	2012	16	2	6	2	0	5610	65.3581	0.480311	513	27634.2	8.15808	3119	45.0954	99.94	7	25217118	58748	50905.2	29813100	89903	95.74	78.5514	297666	316	3.26797	282.46	14.7885	35.5279	6988572	99.98	99.92	37.98	8.92	99.43	100	12.59	3775	2211	464827	2.68096	791.968	9976	46382
Changsha	2013	18	2	18	2	1	6566	76.7232	0.56218	614	20400.3	8.76553	3141	45.1569	99.91	7	28019735	60751	56383.2	34829700	99570	95.88	76.4627	340043	326	3.16456	287.51	15.0529	35.6175	7665970	100	99.2	38.98	9.2	96.54	100	12.75	4157	2211	489662	2.88169	865.189	10174	52507
Changsha	2014	18	2	18	2	1	7380	65.2199	0.630096	679	18667.8	8.81785	3171	45.2041	99.93	9.4	31620746	59065	61846.7	38667891	107683	96.01	78.8649	396910	336	3.06748	294.39	15.4131	34.2544	8556727	100	97.64	40.13	10.19	96.9	100	12.64	5517	3135.98	465045	2.79879	815.481	7703	57374
Changsha	2015	18	2	18	3	1	8121	59.5228	0.692326	808	17747.2	9.62312	2831	46.8135	99.92	9.96	36905930	34011	67266	43485503	115443	95.98	77.724	440574	364	8.33333	286.14	14.989	32.2784	6391805	99.21	95.39	39.31	10.42	97.72	100	12.36	6102	3457.07	506081	2.61331	836.91	7973	59927
Changsha	2016	20	2	18	3	1	9410	58.056	0.801291	979	19203.5	10.5948	2930	47.1264	99.92	11.43	41174019	40223	77782	48686355	124122	96.03	71.4108	481384	375	3.02198	296.06	15.5086	31.9422	6899559	99.85	99.57	40.06	10.75	96.93	100	15.36	7187	3647.16	610681	2.36321	847.73	10797	64805
Changsha	2017	21	2	18	3	1	14090	129.2	1.20339	1713.62	84519.2	17.3363	4434	47.9549	99.88	-1.28	45476752	38988	85187	52002123	131207	99.08	67.6765	525042	427	13.8667	338.35	15.7299	45.5317	8077656	100	98.49	41.5	7.58	98.14	100	9.12	8361	3817.36	591172	2.47944	860.901	9650	58899
Changsha	2018	21	2	18	3	1	14843	130.369	1.26721	1767	61987.9	16.4317	3121	48.834	99.91	7.52	47650415	36877	93293	56920847	136920	97.1	67.6287	577997	427	0	344.88	16.0335	34.9518	9066397	100	98.61	41.49	11.38	98.33	99.68	13.17	8806	5721	677938	2.78193	965.047	10850	62042
Changsha	2019	24	2	22	3	3	16699.6	132.977	1.42456	1983.41	65931.9	17.5304	3207	49.3225	99.93	6.89	52470321	58080	98459	65305194	139877	96.9	66.6369	637366	484	13.3489	324.02	15.0637	31.9558	10208477	97.32	99.29	41.36	11.57	97.56	100	13.91	9596	6746.87	751360	3.4536	902.249	11130	64993
Zhuzhou	2005	1	0	1	0	0	489	1.72	0.0435344	23.22	529.36	4.51396	1676	21.1912	98.7	4.84	1811306	23690	16573.3	3201938	14497	86.55	54.2975	16125	82	6.63199	84.6	15.6089	13.6283	173894	76.4452	93.6232	35.4404	8.06161	24.3075	89.5	3.66379	651	795	44867	0.190325	174.634	1062	10507
Zhuzhou	2006	1	0	1	0	0	557	18.82	0.0511295	28.86	516.66	4.83619	1809	21.048	98.77	5.09	2084940	24554	18771	3686745	27956	87.52	55.8862	19384	86	4.87805	85.6	15.9404	19.0416	250594	90.1	87.21	39.77	8.49	31.15	100	9.73	693	887	46225	0.153601	179.231	1091	11208
Zhuzhou	2007	1	0	1	0	0	476	2.1847	0.0424073	30.67	606.69	4.14683	1463	20.9102	98.81	4.91	2475733	25706	22664.5	4040132	20387	87.14	51.842	23970	90	4.65116	92.52	17.2291	21.1349	391222	91.91	88.89	36.02	8.19	31.43	100	12.03	734	806.95	46789	1.56171	145.357	1150	11745
Zhuzhou	2008	1	0	1	1	0	700	3.7448	0.0624109	41.08	1148.45	4.60424	1508	20.7968	98.67	5.94	3046690	25393	26193	4965797	24560	87.94	49.6122	30003	90	0	92.52	17.2291	18.6741	570467	92.01	88.96	39.93	8.21	35.88	100	12.05	875	934.61	47841	1.88636	159.688	1133	12873
Zhuzhou	2009	2	0	1	1	0	958	4.1457	0.0853269	58.84	1532.66	5.84353	1694	26.1782	99.55	4.91	3643919	26131	29228.5	5833286	27536	89.48	54.531	36163	105	16.6667	90.11	16.7803	16.9261	716561	93.12	91.89	40.33	10.17	50.83	100	14.05	965	1006.45	59811	2.22255	193.085	1150	14193
Zhuzhou	2010	2	0	1	1	0	1195	6.9151	0.106865	70.7484	2235.49	5.6661	1794	20.6806	99.72	4.83	4267634	24436	33345.2	5506268	33604	90.29	49.7128	40221	107	1.90476	96.77	18.0879	30.6301	1024242	98.89	95.01	42.41	12.7	65.19	100	16.75	1473	1222	69678	1.33656	176.124	1180	15350
Zhuzhou	2011	3	0	1	1	0	1846	9.5352	0.164966	113	3088.31	7.33635	1182	23.812	99.76	3.8	5025627	20621	38503.2	7930577	40431	91.48	56.9151	49140	107	0	112.42	21.0131	37.6838	1342222	100	98.76	42.65	10.83	69.13	100	17.33	1406	1504.43	74441	16.2729	181.878	1219	16785
Zhuzhou	2012	6	0	1	1	0	2230	10.7431	0.19923	138	3735.94	7.87874	1246	24.1536	99.81	6.3	5799043	20381	43312.1	9425260	45235	91.78	58.8112	58227	125	16.8224	107.43	12.434	40.915	1321048	100	98.82	41.4	10.27	70.59	100	16.67	1349	1869.85	70069	1.33574	184.07	1281	18533
Zhuzhou	2013	6	1	6	1	0	2622	12.7843	0.233953	168	4935.17	8.74973	1259	23.7988	99.65	5.3	6602926	21424	46321.7	10799987	49723	91.99	57.2262	69316	133	6.4	109.12	13.037	37.2407	1521917	100	98.82	41.47	10.84	70.95	100	17.43	1162	2062.88	90359	1.4806	185.195	1340	20077
Zhuzhou	2014	6	1	6	3	0	3041	13.1186	0.270947	197	5445.75	9.28962	1278	30.8508	99.7	7.3	7491789	19872	52133.6	12241113	54741	92.28	57.3177	82403	135	1.50376	111.65	12.9374	37.1728	1656169	100	98.82	41.6	11.59	87.16	100	18.82	1256	2296.83	92659	1.5036	225.42	1406	21392
Zhuzhou	2015	6	1	6	3	0	3739	9.7888	0.332575	254	2724.92	10.9687	1287	23.9328	99.91	5.01	8396623	18962	57584	11856925	58661	92.31	82.9559	94175	138	2.22222	114.38	13.2538	37.7101	1543062	100	98.82	41.36	11.6	95.36	100	19.72	1462	2492.63	114325	2.18282	205.403	1500	23252
Zhuzhou	2016	6	1	6	3	0	4552	5.8501	0.4031	392	1656.23	15.8074	1268	25.7426	99.91	6.73	9364854	22549	59423	14105269	62081	92.08	77.1939	105130	142	2.89855	118.59	13.4456	37.7964	1869392	100	98.82	41.9	12.67	98.02	100	19.53	1174	2726.7	131825	1.63066	232.777	1804	24256
Zhuzhou	2017	7	1	6	3	0	5411	7.2434	0.481707	539	2251.72	21.2869	1327	24.0695	99.65	-4.11	10384623	23782	61418	16540462	62953	97.98	50.1235	112542	146	2.8169	139.97	16.219	34.1042	2101541	100	98.82	42.08	14.1	94.4	99.98	20.96	1369	2971.31	136859	2.68475	220.635	2160	25998
Zhuzhou	2018	7	1	6	3	0	5956	7.5367	0.530186	600	2551.56	22.8543	1336	32.7543	99.71	4.56	10656206	16000	76936	17929888	65442	92.95	41.4928	135412	146	0	135.79	15.7346	42.7252	2943063	100	99.84	42.67	14.28	95.27	99.99	21.14	1473	3205.78	159710	3.86344	231.509	3270	26522
Zhuzhou	2019	7	1	10	3	4	6459.93	6.0039	0.574852	636.74	2102.23	21.2521	1348	32.8358	99.91	2.08	11745787	16300	81646	19975698	74618	92.66	38.3977	153591	155	6.16438	135.79	7.09086	41.6553	2949668	99.57	98.96	43.2	14.58	92.85	100	21.72	1444	3284.94	175444	4.942	253.473	3450	21611
Xiangtan	2005	1	1	0	0	0	627	0.13	0.125051	26.72	59.98	7.29745	2575	25.2658	99.88	3.5	1134035	16689	15090	2354500	13604	84.57	47.7705	15613	67	0.75188	66.53	23.8459	27.5425	119679	100	76.9124	43.5774	8.03818	9.11746	96.55	12.8703	528	1003.3	27714	0.255515	310.158	780	8186
Xiangtan	2006	2	1	1	0	0	680	0.46	0.135685	29.22	230.2	6.96636	2665	24.688	99.88	3.52	1306575	20732	16508.7	2694600	29591	85.63	48.2299	18630	67	0	66.53	23.8459	30.5556	153287	95.65	78.76	44.39	7.77	13.63	100	12.81	529	1027	36929	0.196809	341.088	957	8167
Xiangtan	2007	2	1	1	0	0	881	2.9688	0.176265	40.86	1413.4	7.96996	2740	29.5183	99.89	3.13	1531976	20361	19831.2	2765489	19171	84.16	46.6881	22620	67	0	82.8	29.6774	33.6904	212318	96.87	82.21	40.11	7.96	16.54	100	13.13	654	1094.14	44015	2.34578	394.158	976	8196
Xiangtan	2008	2	1	1	0	0	964	2.7159	0.192765	44.31	773.56	6.8493	2745	29.865	99.86	2.97	1865763	22051	21843.2	3804287	23671.8	85.81	45.3497	28600	71	5.97015	83.46	29.914	33.6456	244270	97.11	82.93	39.72	8.34	17.98	100	13.55	761	1167.59	36182	2.12149	451.046	1003	8611
Xiangtan	2009	2	1	1	0	0	1239	5.6544	0.248186	61.48	2085.35	8.50711	1753	29.7196	99.97	1.06	2232397	19917	25347.2	4475306	26608	87.91	44.2428	35027	73	2.8169	90.5	32.4373	36.4757	391428	97.31	89.37	39.78	8.72	30.39	100	15.06	949	804.71	60848	2.12679	368.617	809	9167
Xiangtan	2010	2	1	1	0	0	1627	7.3474	0.325892	88.1191	2724.78	10.0637	1773	29.9467	100	1.63	2566615	21145	27291.7	5459141	32305	89.26	44.3596	40304	73	0	99.09	15.0593	31.077	544237	97.54	95.47	40.38	8.72	44.07	100	15.38	1026	848	59897	2.06071	386.068	822	10172
Xiangtan	2011	3	1	1	0	0	1828	9.2637	0.367012	112	3179.13	10.1873	1836	30.4168	100	4.4	3022040	20145	33376	5901846	40753	90.87	48.3866	48397	75	2.73973	107.02	16.2644	33.8998	586847	97.19	97.85	40.18	8.72	43.83	100	15.5	1026	1092.89	62354	1.66519	507.127	1057	10779
Xiangtan	2012	3	1	1	0	0	2223	7.6215	0.44559	139	1924.72	10.8968	1878	30.4318	99.97	3.4	3491362	21471	38320.8	7033745	46249	91.37	58.3893	58561	77	2.66667	91.04	13.8359	30.2754	713276	97.85	97.34	40.41	8.75	80	100	15.52	842	1135.25	67859	1.49784	406.583	1235	12085
Xiangtan	2013	4	1	2	0	0	2644	5.6149	0.529076	161	1602.81	11.2337	4674	30.2518	99.97	2.3	3980406	22000	43070.5	8226458	51717	91.62	53.3696	69693	79	2.5974	79.2	12.0365	30.5384	869810	97.69	94.39	40.42	9.02	87.85	100	17.3	713	1154.42	60613	1.70658	421.58	1300	12933
Xiangtan	2014	7	1	2	0	0	3083	6.7349	0.61696	190	1378.51	12.1377	4849	30.0858	99.38	4	4499723	23000	44108.8	9229225	55968	91.86	78.278	82823	80	1.26582	79.75	12.1201	30.884	1070293	98.46	95.86	40.93	9.03	59.03	100	18.09	973	1217.47	77682	1.26611	420.981	1340	15827
Xiangtan	2015	7	1	2	0	0	3779	7.5887	0.756108	245	2115.69	14.4396	4851	30.1082	99.71	2.28	5206045	26430	51472	10437463	60430	91.74	75.6517	92000	80	0	79.8	12.1277	31.0251	1041600	98.5	95.81	41.32	9.14	70.93	100	18.36	1026	1255.92	73021	1.14979	422.759	1360	15622
Xiangtan	2016	7	1	2	0	2	4759	10.8083	0.952438	318	2770.54	17.1562	4836	30.3448	99.32	6.08	5823627	22902	56619	11808995	65946	91.92	68.4113	105503	80	0	79.94	12.1489	30.723	792871	96.12	96.26	41.82	9.34	95	100	18.33	1170	1257.96	87235	1.22086	447.517	1410	16757
Xiangtan	2017	7	1	2	0	2	6094	11.9809	1.21973	562	3595.23	28.0229	4837	30.2083	99.99	-4.38	6449685	19829	62933	12661582	70481	98.51	71.6662	121220	80	0	80.02	12.273	30.7022	1167295	93.32	96.64	45.81	10.86	96.2	99.99	28.29	1356	1339.74	85613	2.49062	462.608	1140	14909
Xiangtan	2018	7	1	2	0	2	6429	14.4296	1.28714	604	4475.29	28.1004	4838	30.1038	99.97	3.72	6679576	13217	66887	13321212	75609	94.21	41.0648	136051	80	0	80.01	12.2715	30.71	1892430	93.2	98.39	45.81	10.86	96.2	100	28.64	1266	1339.74	96132	3.77552	470.758	1560	15435
Xiangtan	2019	8	1	2	0	2	7018.93	15.6468	1.40523	644.03	5198.49	28.6811	6925	29.7578	99.97	2.19	7706000	19153	69324	14801898	78575	93.57	36.4876	154421	80	0	110.49	16.843	38.0868	2173952	99.63	98.78	41.85	12.01	99.03	100	29.07	1087	1991.56	110399	4.10396	486.433	1640	16465
Hengyang	2005	1	1	1	0	0	350	0.11	0.0228681	17.7	60.62	3.00413	1643	13.335	99.22	4.5	2025474	32323	13927.1	4469105	8899	74.53	39.2005	17245	93	4.8478	67.83	12.1777	25.1349	102600	99.2152	59.9776	34.9346	5.10538	4.93351	36.98	7.25	683	673	42514	0.182119	52.7892	1434	13944
Hengyang	2006	1	1	3	0	0	874	0.33	0.0571084	45.34	76.01	6.75534	7592	13.4673	99.33	4.08	2025474	35740	15556.8	5250717	13985	76.47	37.804	20411	95	2.15054	90	16.158	31.0232	116515	98.68	77.94	36.18	7.05	8.00054	37.72	7.95	683	710	50262	0.200295	52.512	1434	13460
Hengyang	2007	1	1	3	0	0	920	0.1638	0.0601296	34.3	34.41	4.18186	7542	13.8912	99.4	3.75	2723613	36249	19715	5882627	12232	76.56	34.8721	25360	95	0	93	16.6966	30.562	167652	100	98.36	35.3	8.36	12.9743	46.3	11.23	888	751.29	55496	0.596932	52.3817	1504	14942
Hengyang	2008	1	1	3	0	0	1095	4.9085	0.0718754	62.02	2139.56	6.35025	7571	14.0917	99.57	4.53	3356388	36025	23196.1	7079910	14857.9	76.42	31.8155	34262	98	3.15789	93	16.2304	30.0299	256767	100	98.43	39.01	8.85	21.04	48.53	12.35	994	784.76	48639	0.565971	53.6286	1520	17303
Hengyang	2009	1	2	3	0	0	1235	7.6497	0.0812242	65.83	1642.32	5.73195	7838	14.0943	99.6	4.64	3980302	36126	25393.2	8248732	17299	79.41	30.9422	36166	99	1.02041	93	13.4588	29.15	297868	100	99	39.63	8.9	34.12	58	14.25	939	820.05	48939	0.531053	120.962	1520	18970
Hengyang	2010	1	2	3	2	0	1696	8.7763	0.111431	82.7646	2245.48	5.9345	7818	12.4656	99.94	3.88	4721509	35126	27613.4	5307076	20419	81.38	36.2543	40641	99	0	94	13.6035	31	515652	100	97	38.95	9.21	63.83	100	15.26	817	890	62294	0.59374	119.362	1520	21853
Hengyang	2011	2	2	3	1	0	2208	11.3586	0.145066	118	2744.68	6.93422	8758	12.4529	99.93	5.5	5565256	41364	30942.6	10137161	24231	83.23	40.0321	49698	158	59.596	96.45	13.958	35.7508	681282	100	98.95	36.13	9.48	74.73	100	17.51	913	915.86	68191	0.478784	148.308	1659	21909
Hengyang	2012	2	2	3	2	1	2674	12.9598	0.175584	154	2728.62	7.86075	9181	12.4719	99.89	6	6426163	58642	33542.5	13144963	27258	83.51	44.5314	60381	158	0	104.31	15.0955	30.1336	684533	94.06	95.11	35.07	7.62	62.24	100	17.66	886	932.66	72800	0.492843	156.771	1783	25555
Hengyang	2013	2	2	9	3	5	3145	12.8535	0.206355	186	2540.81	8.63495	9185	11.8463	99.9	6.4	7319241	59032	36360	15089478	30030	84.4	43.1529	76215	159	0.632911	114.03	16.4545	32.5868	821213	95.07	96.83	35.07	7.75	57.5	100	17.68	986	1138.38	87038	0.527417	129.053	1802	27420
Hengyang	2014	3	2	9	5	5	3592	7.6157	0.235223	210	1318.77	8.8085	8987	11.8509	99.89	5.2	8255147	45383	40341.6	17187964	32934	85.01	42.006	89960	159	0	123.5	17.7188	37.9358	1049119	96.45	92.67	34.31	8.88	57.61	96.82	12.79	1100	1160.05	84972	0.477088	132.988	1887.15	32597
Hengyang	2015	3	3	9	5	5	4095	4.6921	0.267901	269	1425.25	10.358	8360	12.5577	99.89	6.91	9891027	45383	44983	16910194	35538	84.79	39.5711	103603	159	0	113	16.2123	34.3401	1188378	99.25	99.25	40.41	9.53	84	100	9.95	1345	1196.17	88760	0.427829	136.403	1963	37659
Hengyang	2016	4	3	9	5	15	4332	5.6588	0.283452	362	1910.22	12.7321	8680	12.5156	99.86	7.14	11279795	42139	50768	19955002	39233	84.91	37.9426	114559	159	0	110.75	15.8895	37.3417	1130415	99.82	95.44	40.51	10.17	60.97	100	12.83	1388	1204.41	127667	0.397427	148.507	2040	39300
Hengyang	2017	4	3	9	5	15	6197	4.4765	0.405352	568	1641.87	19.4436	7688	12.625	99.76	-1.11	12483825	44695	55761	23149601	40321	98.02	30.6186	128314	130	-18.239	139.09	19.9269	32.8392	1310227	98	97.96	40.99	12.88	79.63	98.98	9.04	1215	1255.73	158254	0.610863	198.887	2050	28774
Hengyang	2018	4	3	9	5	15	6917	9.9772	0.452773	641	2775.99	21.1203	2776	12.6092	99.77	5.04	13272132	40535	62328	24995382	42163	88.93	30.3583	142547	137	5.38462	124.51	17.8381	5.00918	2040339	100	98.66	41.41	13.11	84.66	99.51	12.08	1982	1387.51	176116	0.833255	208.045	2050	31912
Hengyang	2019	4	3	12	5	28	7683.59	8.7082	0.502797	678.27	2255.19	20.1551	7565	12.6725	99.81	2.39	16371660	42815	66236	27846168	46379	88.72	28.3661	158032	137	0	134.33	19.245	47.5116	2401118	100	99.85	41.94	13.48	88.88	99.55	12.8	1798	1568.4	193647	0.868353	161.568	2500	33966
Yueyang	2005	2	1	2	0	0	329	2.56	0.0219765	17.67	1571.13	2.98867	450	17.944	87.67	5.18	2151841	43090	13458.2	2523960	12532	80.03	50.7893	8566	78	3.94456	136.37	10.8144	32.5369	117980	100	91.4178	38.2512	8.28836	10.4149	100	11.5517	623	679.1	41192	0.165873	59.5126	887	10364
Yueyang	2006	2	1	2	0	0	754	6.74	0.0504235	45.84	2970.4	6.57313	4656	19.25	87.36	6.02	2458373	36873	15460.5	2909545	14340	81.67	47.4163	7214	78	0	77.94	6.18081	42.6467	119311	89.72	89.17	38.04	8.05	9.43	100	10.39	623	624	42192	0.206091	62.3482	880	10926
Yueyang	2007	2	1	2	0	0	959	12.3136	0.0643808	56.88	4475.04	6.60016	5008	14.6591	91.47	7.35	2913172	19645	18572.2	3201268	17799	80.66	41.4519	10066	79	1.28205	78.59	6.30738	25.557	220713	89.69	79.85	36.25	8.65	19.03	38	10.77	831	536.5	61206	1.31112	76.8501	900	11297
Yueyang	2008	2	2	2	0	0	1182	14.1648	0.0792845	57.88	3350.55	5.44526	6880	14.7413	87.15	4.85	3607163	27627	20279.3	3899171	21409.8	82.8	106.724	13206	93	17.7215	78.6	6.30819	24.7771	252654	95.58	95.26	39.8	8.75	18.92	80	11.74	856	666	62614	0.948054	88.3592	1720	11860
Yueyang	2009	2	2	2	2	0	1363	11.8574	0.0911286	79.39	3454.09	6.42613	4174	15.6637	98.39	9.65	4311585	20012	21800.9	4608007	24542	85.05	106.126	18360	95	2.15054	155	12.4398	51.1534	418129	95.52	95.05	39.57	8.36	18.82	100	11.87	922	783	83110	1.01283	64.4108	1938	13510
Yueyang	2010	2	2	2	2	0	1548	12.7233	0.103448	99.7371	3848.99	6.64888	4214	19.384	94.13	5.48	5072328	22236	25586.3	4371837	28849	85.99	98.483	18673	82	-13.6842	79.04	6.3435	25.7642	585955	95.54	94.44	41.37	8.51	30.86	100	12.36	946	585	54037	0.917716	65.148	2020	13680
Yueyang	2011	2	2	2	3	0	2238	17.2133	0.149481	135	4507.69	7.23772	4148	19.8173	93.16	4	5980617	27155	30928.7	6226931	34629	86.85	35.7727	18672	83	1.21951	80.64	6.47191	26.8559	839237	98.18	97.2	41.63	8.8	29.19	100	12.75	986	664	64803	1.18902	66.1683	2029	15562
Yueyang	2012	5	2	2	3	0	2767	20.9732	0.184793	171	6813.91	7.91348	4179	19.4241	99.28	2.7	6874013	27578	30995.7	7442536	39968	88.34	38.5302	22690	84	1.20482	86.5	6.94222	26.7682	813402	99.95	98.95	40.22	9	52.34	100	13.17	936	690	72903	1.2487	68.9442	891	16384
Yueyang	2013	7	2	13	4	0	3378	22.4213	0.228861	231	9780.55	9.71298	4245	19.375	99.47	10.1	782161	36507	38362.7	8564334	43953	88.88	37.857	27503	88	4.7619	87	6.15711	8.1194	840222	100	98.18	40.55	9.23	53.6	100	13.33	1026	860.09	84677	1.15905	71.8071	911	17718
Yueyang	2014	7	2	13	5	0	3878	24.2682	0.262638	271	9233.25	10.3468	4419	19.4745	99.5	10.8	9056089	34593	41555.1	9583427	47862	89.2	38.5045	32918	93	5.68182	89.05	6.30219	26.0733	911601	100	99.42	40.88	9.17	60.37	100	13.24	1057	898.09	81307	1.11841	86.4566	1221.6	19990
Yueyang	2015	7	3	13	6	0	4278	27.0961	0.289749	312	13482.9	11.1095	4581	19.2792	98.69	10.32	10206439	34453	45757	10913863	51429	89.01	80.5679	36307	97	4.30108	92.7	6.56051	24.8756	1162046	100	100	40.9	9.72	68.44	100	13.62	1363	956.24	89091	0.973963	77.5758	1290	19489
Yueyang	2016	7	3	13	6	3	5007	27.7887	0.33886	405	13733.3	13.3498	4591	19.2644	98.67	10.12	11428833	34101	49009	12361662	54832	88.85	76.7365	41538	100	3.09278	92.7	6.56051	24.2718	963959	100	97.26	40.92	9.45	71.67	100	13.79	1324	1528.24	102974	1.26803	79.1086	1190	27589
Yueyang	2017	7	3	13	6	3	4862	30.3171	0.329272	428	13948.8	13.7117	5335	19.4004	98.15	1.08	12566128	41624	54893	14355088	54663	96.77	65.0398	48118	105	5	94.1	6.65959	24.2991	1167008	100	83.24	42.04	9.46	86.71	99.81	17.1	1405	1480	124173	1.11558	85.6014	1220	21880
Yueyang	2018	7	3	13	6	3	5725	36.9471	0.387801	558	14735.9	16.6396	5506	19.3322	98.89	8.19	13198656	38165	59177	15117925	59165	90.62	27.0591	55872	110	4.7619	97.4	6.89314	24.8333	1423476	97.2	78.48	42.07	9.76	81.4	99.98	22.29	1319	1511.25	140852	1.56509	87.8875	1420	22406
Yueyang	2019	9	3	17	6	3	6817.97	42.6086	0.455127	653.27	17105.4	17.595	5557	19.4737	99.47	6.77	16116899	28223	64825	16850420	65357	89.95	28.2068	63861	114	3.63636	100.1	7.08422	25.1877	1615364	95.37	94.29	42.71	12.01	81.7	97.51	22.24	982	1511.25	151450	2.18194	93.4263	1520	23796
Changde	2005	1	2	3	0	0	279	0.39	0.0153595	15.36	98.16	2.43492	197	22.9043	99.05	2.5	2052144	23129	14281.9	3093434	11811	73.67	48.4845	12119	58	2.61854	56.56	2.05748	12.8352	177519	98.4667	66.6913	38.7215	8.40366	43.4423	29.38	11.7827	441	516.79	34500	0.155682	31.7636	1124	11543
Changde	2006	1	2	5	0	0	579	3.86	0.0320429	31.37	1390.63	4.48697	1651	22.9239	99.12	2	2359425	24331	15980.9	3558694	17564	75.48	46.9779	15143	65	12.069	65.43	2.38014	13.7587	208704	96.92	81.71	35.05	8.37	47.87	41.67	13.29	384	902	41480	0.153043	31.485	1146	11838
Changde	2007	1	2	5	0	0	854	7.0784	0.047338	41.94	1646.59	5.00558	1739	22.9644	99.25	2.56	2792744	23684	19656.7	3860328	15901	75.91	42.7806	19020	72	10.7692	70.59	2.56784	14.1483	289313	98.41	87.75	35	8.97	49.25	41.03	13.94	550	792.42	35514	0.519379	42.1559	1239	12721
Changde	2008	1	2	5	0	0	923	7.816	0.0511719	45.13	2208.46	4.44565	1802	22.8312	99.29	2.09	3418490	24787	23042.7	4762446	19201	77.21	39.2194	21204	72	0	70.71	2.57221	13.6486	307465	97.77	95.22	43.01	9.33	39.74	51.19	13.57	554	909.41	31061	0.517009	47.5918	1259	13348
Changde	2009	1	2	5	0	0	1039	8.2002	0.0583398	57.07	1667.81	4.69727	1846	22.7927	88.87	1.14	4052609	25030	25052.3	5618494	22496	79.23	37.4001	23637	74	2.77778	72.86	2.90279	13.8985	390461	96.43	97.07	43.32	14.1	49.68	100	13.14	515	781.06	55013	0.629579	56.1676	1298	15534
Changde	2010	2	2	5	1	0	1354	10.1823	0.0749963	81.5116	2144.11	5.5626	1832	22.6573	99.73	3.28	4694459	35636	28187.1	4807049	26551	81.22	39.4924	25068	76	2.7027	75.48	3.00717	14.4862	492096	96.59	98.2	43.35	14.1	59.07	100	15.29	537	824	55300	0.58302	58.3348	1319	16917
Changde	2011	3	2	5	3	0	1634	12.807	0.0870866	103	3002.92	5.80889	1849	22.8065	99.86	2.9	5534547	35810	30829.4	7934177	31644	83.73	42.1443	30800	79	3.94737	78.71	3.13586	15.8521	652305	99.31	95.82	43.38	14.14	62.72	100	16.63	569	954.32	56019	0.620846	60.2781	1352	18482
Changde	2012	3	2	5	3	0	2026	14.3403	0.107897	135	4744.4	6.65243	1888	22.2734	99.7	4	6387724	36976	34048.9	9393179	35475	85.16	41.861	41038	82	3.79747	79.2	3.15538	15.7413	729227	99.44	96.99	43.45	14.21	77.83	100	17.49	632	992.17	59124	0.574939	62.1638	1399	20466
Changde	2013	3	2	26	4	0	2442	14.3288	0.135134	168	5134.91	7.54679	2020	22.9249	99.72	5.7	7267946	36856	38198.4	11086421	39169	85.7	38.6046	50784	86	4.87805	85.92	3.42311	15.6351	944265	95.97	95.8	43.46	14.25	90.31	100	16.35	623	1378.01	61005	0.640926	65.0873	1447	22965
Changde	2014	6	3	26	6	0	2725	14.7554	0.144884	190	5328.06	7.68887	2065	23.0163	99.69	4.8	8197938	37869	42842.3	12684985	43215	86.56	37.1902	60649	87	1.16279	87.1	3.47012	15.6757	1040803	99.56	99.93	43.66	14.29	84.92	100	19.37	775	1535.31	75972	0.630811	68.6069	1524	26496
Changde	2015	6	3	26	7	0	3064	16.4893	0.162903	225	6863.96	8.47725	2366	23.1081	99.85	5.1	9454853	22215	48655	14435464	46408	86.89	34.8503	74116	90	3.44828	88.1	3.50996	15.6757	897275	91.6	93.48	43.77	14.49	89.61	100	17.37	775	1330.84	80139	0.550053	73.4167	1570	29408
Changde	2016	9	3	26	8	0	3357	13.4383	0.185291	276	5775.15	9.47485	5129	23.0769	99.88	3.43	10579981	26527	55317	16333307	50543	87.02	33.9447	88889	93	3.33333	91.98	3.63989	16.6333	912338	96.34	94.73	44.37	13.63	88.26	92.03	10.07	872	2039.36	103022	0.502411	76.7938	1648	31211
Changde	2017	9	3	26	8	0	4380	16.438	0.241868	362	7192.98	11.6841	2858	23.1023	99.87	-5.68	11715218	27255	59399	18170763	53038	96.2	33.3274	107180	100	7.52688	99.55	3.5579	18.9543	1329511	100	98.07	44.38	13.7	99.52	100	12.59	766	1890.63	102037	1.11616	82.6683	1700	21533
Changde	2018	9	3	26	8	0	5140	13.285	0.283506	437	5545	12.9969	3005	23.3058	99.67	3.61	12607581	25256	66335	19781679	58160	89.75	31.8155	125001	105	5	104.91	3.81214	19.828	2094491	100	98.05	44.39	13.23	99.43	100	14.52	1283	2077.42	112647	1.50656	87.5934	1790	24242
Changde	2019	10	3	31	8	3	6060.52	16.2312	0.33431	516.3	7017.75	14.3802	2387	23.3444	99.63	3.79	14643000	30479	72037	22192522	62493	89.08	30.1583	141929	105	0	105.11	3.8194	21.1262	2470078	100	98.12	44.4	14.11	99.72	100	20.83	792	2106	119235	1.6161	94.8195	1880	25350
Yiyang	2005	1	0	0	0	0	510	0.42	0.0420306	19.94	93.3	6.79108	6029	28.185	97.39	4.95	1151544	19268	13038.8	1925705	7130	71.87	29.0669	3449	42	0	40.57	2.09664	8.51179	70953	82.2275	58.0569	32.3714	6.33555	38.9959	100	9.8673	328	246.64	24196	0.247004	34.9805	781	7354
Yiyang	2006	1	0	0	0	0	510	2.05	0.0421649	22.2	650.3	6.75717	6857	28.1836	97.39	4.02	1315065	23287	15148.4	2231497	9445	73.48	25.5589	4131	45	7.14286	42	2.17054	7.83688	108648	79.17	52.5	34.43	5.54	48.65	100	4.9	330	298	31135	0.214334	39.8575	800	7429
Yiyang	2007	1	0	0	0	0	459	3.0022	0.0380437	27.65	917.03	6.79579	7259	28.1848	97.49	4.02	1540478	20807	18683.5	2502721	10020	72.47	25.1096	5998	49	8.88889	88	4.5478	17.0849	218445	74.8	55.27	33.44	5.65	50.24	100	10.33	346	221	34513	1.05873	49.0747	810	6974
Yiyang	2008	1	1	0	0	0	859	4.7638	0.0711268	47.26	1337.52	9.42546	7294	28.1508	97.59	5.88	1879484	21493	21533.8	3119757	12222.7	71.64	23.8654	8000	50	2.04082	50.5	2.60982	12.4124	321812	78.37	62.03	35.6	6.06	62.31	100	12.63	363	268	36554	1.16858	50.6372	830	7970
Yiyang	2009	1	2	0	1	0	1056	5.0823	0.087375	58.21	1690.33	10.0335	8069	28.2074	99.74	4.92	2231079	16902	23309.1	3669058	14071	75.84	20.9942	9189	53	6	52.98	2.73798	15.0875	398266	93.27	80.37	38.21	6.84	68.58	100	11.5	380	275	47953	0.474387	58.5443	867	10107
Yiyang	2010	1	2	0	1	0	1281	5.4525	0.105933	69.924	1797.84	9.98912	9110	28.0061	99.38	4.01	2607055	16513	26366.6	3130753	16710	77.2	20.9811	10085	54	1.88679	54	2.7907	15.1593	488036	84.44	81.13	40.17	7.58	87.58	100	10.22	380	304	34480	0.607103	59.9987	900	10753
Yiyang	2011	3	2	0	4	0	1415	6.7821	0.115404	89	2207.55	10.2588	7380	27.9925	99.64	7.1	3068680	17934	30088.9	5003266	20496	78.08	23.6978	12260	60	11.1111	59.49	3.21394	16.3167	639371	81.61	75.45	40	6.98	86.44	100	12.43	527	315	37837	0.673179	61.0403	963	12051
Yiyang	2012	3	2	0	4	2	1696	7.853	0.1383	110	2630.52	10.8304	7398	27.9934	99.72	9.6	3537694	18296	34159.5	6130200	23572	80.02	25.4677	14315	65	8.33333	75.7	4.08968	19.0756	697388	82.95	88.33	38.4	7.83	86.67	100	12.75	529	331	46482	0.749344	59.2426	1025	15284
Yiyang	2013	3	2	7	4	7	1884	3.0375	0.153169	124	1194.77	11.0771	7568	28.2292	99.69	8.1	4027644	24899	37836.4	7293876	25773	80.76	25.9473	17000	67	3.07692	61.7	3.33333	19.208	731856	82.58	92.19	38.8	7.93	82.53	93	12.64	787	408	48546	0.903305	61.3646	1078	14626
Yiyang	2014	3	2	7	6	7	1971	1.1164	0.160074	129	367.05	10.2901	5752	28.1871	99.78	6.9	4541763	24878	42552.1	8376024	28596	81.51	25.1192	20826	71	5.97015	69.4	3.74932	20.555	737283	97.29	72.95	37.77	16.22	91.34	91	13.46	772	440	52042	0.877833	65.3311	1122	17726
Yiyang	2015	3	2	7	7	7	2178	1.1291	0.176877	146	414.68	10.7929	5632	28.3578	99.57	8.05	5739478	12867	48796	9613859	30776	81.44	24.9377	22132	75	5.6338	69.4	3.74932	20.5369	717627	99.36	89.14	40.02	9	92.35	93	13.4	772	471	58786	0.711749	67.7343	1130	19338
Yiyang	2016	3	2	7	7	9	2496	2.6679	0.202814	146	924.06	9.85146	6053	28.3058	99.74	6.69	6414707	14734	55880	10886062	33772	81.76	21.9176	23947	76	1.33333	70.1	3.78714	20.6058	669467	95.59	98.61	40.03	9.05	92.99	100	12.56	896	652	67089	0.712651	71.0723	1180	21625
Yiyang	2017	3	2	7	7	9	3003	2.9959	0.243993	260	903.55	16.1301	6116	28.3925	99.71	-8.12	7097963	16058	60754	12331978	36494	91.53	20.8162	27478	79	3.94737	71.34	3.85413	20.8621	853924	97.51	98.48	39.02	9.54	95	97.74	13.59	1496	570	75491	0.763305	77.739	1220	17648
Yiyang	2018	3	2	7	7	9	3471	4.0653	0.282067	284	1062.68	16.1632	6130	28.4519	99.66	2.66	7162113	12242	67477	13426670	39937	86.02	19.9679	31192	82	3.79747	74.26	4.01189	21.3097	999549	96.89	95.79	40.03	9.81	95.5	100	15.1	1146	608.15	86374	1.07652	83.5586	1270	18916
Yiyang	2019	3	2	10	7	14	4295.74	3.7974	0.348988	383.01	1150.99	21.4174	6102	28.5412	99.35	0.55	7284048	13406	69867	14785704	40578	84.39	19.5668	35326	87	6.09756	75.39	4.07293	21.4044	1108615	95.94	98.49	40.06	9.84	96.21	100	19.03	1418	680.56	95020	1.26424	93.7188	1330	19422
Loudi	2005	0	0	0	0	0	315	0.2791	0.0388418	14.23	2.31	4.57454	2248	10.2778	99.18	6.82	1101765	23472	13977.5	2133120	8193	81.29	43.2377	6830	40	0	46.4	10.892	41.0697	40020	89.4737	86.9969	35.775	6.81115	0.104519	100	12.6529	175	236.5	13159	0.264222	20.3691	737	7362
Loudi	2006	0	0	0	0	0	323	0.36	0.0398374	14.86	129.24	4.16662	6720	10.3946	99.2	8.59	1103873	23443	16324	2459827	22985	82.39	41.7092	9028	41	2.5	40.5	9.50704	40.2836	75311	89.88	87.68	36.91	8.15	0.347763	100	12.65	246	272	13439	0.244712	22.8473	560	8024
Loudi	2007	0	0	0	0	0	328	0.4401	0.0404632	26.25	112.69	6.22173	6866	10.497	99.13	9.33	1181563	22340	27074.9	2461276	11493	84.8	34.5929	6411	44	7.31707	46.95	11.0211	39.6076	74611	93.21	90.3	33.45	8.16	1.1571	100	11.3	321	283	18965	0.224475	62.3666	572	8653
Loudi	2008	0	0	0	0	0	450	0.597	0.0555128	31.63	162.41	6.00733	5895	10.5123	98.71	8.75	1186982	29500	19394.7	3377430	13509.3	81.78	34.6167	6312	41	-6.81818	47.29	11.1009	39.0572	73266	95.05	91.66	38.2	8.31	3.85	44.41	13.34	202	304	14223	0.192049	61.7405	757	8660
Loudi	2009	0	0	0	0	0	612	1.1019	0.0755331	40.73	288.41	7.20202	6183	10.6699	99.53	15.1	1189635	29324	18777.9	3904892	14454	83.8	22.4035	9009	41	0	48.95	11.4906	39.1613	190384	95.96	92.18	39.52	8.79	12.81	100	12.53	241	323.5	14769	0.413747	57.9388	798	8795
Loudi	2010	2	0	0	0	0	827	3.482	0.102314	53.2872	1007.78	7.95189	6250	10.8016	98.47	14.29	2190147	29978	18603.9	3993196	17569	85.3	28.4918	12082	41	0	50.65	11.8897	40.0877	193651	97.6	94.4	39.79	9.07	43.4	100	12.85	282	326	15469	0.839433	59.2831	823	8952
Loudi	2011	2	0	0	0	0	945	5.7252	0.117128	64	1577.54	7.68239	6393	10.7848	99.69	7.6	2580689	29653	31067.7	4777798	22362	84.44	30.1171	16798	45	9.7561	55.44	13.0141	42.7824	347337	97.18	93.59	39.8	9.51	46.63	100	12.51	310	312.18	40211	0.658006	60.0872	878	10898
Loudi	2012	3	0	0	0	0	1213	6.8868	0.150251	89	2025.69	8.95824	7565	10.804	99.66	8.5	2977484	22713	34914.2	5577099	26367	85.05	31.3711	19800	46	2.22222	55.49	12.965	41.561	544426	98.29	93.39	39.91	9.53	45.19	100	9.1	183	369.92	43093	0.501623	55.8703	811	12443
Loudi	2013	4	0	2	0	1	1569	8.0616	0.194291	114	2561.36	10.3723	7637	10.8527	99.67	6.3	3390796	26013	39422.6	6365177	29249	85.46	32.9915	28100	46	0	47.15	10.9907	30.8571	778299	99.79	95.05	39.53	9.6	80.33	100	9.31	201	377.52	49490	0.755223	64.275	913	12678
Loudi	2014	4	0	2	1	3	1925	7.9888	0.238376	137	2455.66	11.4093	7717	10.9013	99.67	11.7	3914355	25017	41296.2	7688638	31508	85.53	28.9028	29186	47	2.17391	47.15	10.9907	30.5085	698362	99.79	94.06	39.93	9.53	85.27	100	9.27	271	420.62	40241	0.462839	63.6458	929.61	16293
Loudi	2015	4	0	2	2	3	2374	4.6445	0.292973	169	1770.48	13.1931	7814	10.9471	99.37	12.04	4338222	28130	43986	8935340	33444	85.35	25.2014	34501	47	0	47.15	11.0164	29.7248	689502	99.4	96.54	40.01	9.43	88.52	99.2	10.15	567	391.25	50490	0.467549	62.0304	945	19273
Loudi	2016	4	0	2	2	6	3188	2.1333	0.393406	223	633.4	15.9698	8042	10.8168	99.5	7.9	4852746	26989	48530	10400609	36008	85.29	25.5049	39800	50	6.38298	49.8	11.6084	29.2553	651689	99.16	96.28	40.03	9.55	91.27	100	10.2	203	499.62	57074	0.323898	63.4172	969	21787
Loudi	2017	4	0	2	2	6	3264	2.4536	0.402818	251	767.38	17.8055	8042	13.4361	99.5	3.26	5374433	21723	53301	11786415	36145	96.14	25.2988	46200	50	0	49.8	11.6084	28.7234	533972	98.52	99.76	40.95	9.81	97.05	99.9	23.29	202	635	94558	0.429462	64.2335	1050	17707
Loudi	2018	4	0	2	2	6	4352	3.6414	0.537137	330	1093.05	21.4897	8309	13.6264	99.57	7.75	5682868	15100	63427	12999707	39249	90.14	23.1797	53900	51	2	51.3	11.958	28.1348	631428	98.1	98.65	41.02	9.62	97.7	100	44.89	313	710	106324	0.844484	74.7253	1070	20138
Loudi	2019	5	0	2	2	11	5285.77	5.1716	0.652478	451.62	1376.8	27.5789	8368	13.6264	99.94	7.02	6268954	17500	64347	14622476	41675	89.34	23.9033	61010	60	17.6471	52	8.28025	27.9097	871646	98.66	98.41	41.05	9.63	97.54	100	23.31	423	960.3	116603	1.15045	86.2	1090	20707
